# Supplementary material for: Condensin loop extrusion properties, roadblocks, and role in homology search during recombination in S. cerevisiae
Source: EMBO J. 2026 Mar 23;45(9):3124–55. doi: 10.1038/s44318-026-00748-6 (PMC13144730; doi:10.1038/s44318-026-00748-6)
Supplement: Supplementary file 1 — Table EV1 [file 44318_2026_748_MOESM1_ESM.xlsx]

## Sheet: Sheet1
Table EV1: Genotype of the haploid Saccharomyces cerevisiae strains used in this study.
Strain	Relevant genotype	Source
APY142	MATa-inc, ura3::loxP, lys2::URA3, trp1::GAL-HO-hphMX, his3-11,15, can1-100, leu2-3,112, ade2-1, RAD5	This study
APY143	MATa-inc, ura3::loxP, lys2::URA3, trp1::GAL-HO-hphMX, his3-11,15, can1-100, leu2-3,112, ade2-1, RAD5	Piazza et al. 2021
APY954 (YTG155)	MATa, leu2-2 bud4(mutant) cdc15-2; smc2-AID-9myc::NAT; TIR1-9myc::URA3; SPO2051-91-GFP::TRP1; HTA1-mCherry::HPH	This study (gift of S. Marcand)
APY266	MATa-inc, ura3::LY-HOcs, lys2::LY, trp1::GAL-HO-hphMX, his3-11,15, can1-100, leu2-3,112, ade2-1, RAD5	Piazza et al. 2021
APY537	MATa-inc, ura3::loxP, lys2::URA3, trp1::GAL-HO-hphMX, pMET-CDC20::TRP1, his3-11,15, leu2-3,112, can1-100, ade2-1, RAD5	Piazza et al. 2021
APY951	MATa-inc, ura3::loxP, LYS2, trp1:GAL-HO-hphMX, ade2-1, can1-100, his3-11,15, leu2-3,112, RAD5 chrIV-765kb::LEU2-HOcs	This study
APY1481	MATa-inc, ura3::LY-HOcs, lys2::LY, trp1::GAL-HO-hphMX, his3::pADH1-OsTIR1-9Myc::HIS3, can1-100, leu2-3,112, ade2-1, RAD5, SCC1-PK3-AID::kanMX	Dumont et al. 2024
APY513	MATa-inc, ura3::LY-HOcs, lys2::LY, trp1::GAL-HO-hphMX, can1-100, his3::pADH1-OsTIR1-9Myc::HIS3, ade2-1, leu2-3,112, RAD5, CDC45-FlagX5-mini-AID::kanMX	Piazza et al. 2021
APY1548	MATa-inc, ura3::LY-HOcs, lys2::LY, trp1::GAL-HO-hphMX, his3-11,15, leu2-3,112, can1-100, ade2-1, RAD5, RED	Dumont et al. 2024
APY1846	MATa-inc, ura3::loxP, lys2::LY, can1-100, trp1::GAL-HO-hphMX, ade2-1, his3::pADH1-OsTIR1-9Myc::HIS3, leu2-3,112 RAD5, chrIV-845464::LY-HOcs, chrIV-680258::RE	This study
APY1848	MATa-inc, ura3::loxP, lys2::LY, can1-100, trp1::GAL-HO-hphMX, ade2-1, his3::pADH1-OsTIR1-9Myc::HIS3, leu2-3,112 RAD5, chrIV-845464::LY-HOcs, chrIV-680258::RE	This study
APY1850	MATa-inc, ura3::loxP, lys2::LY, can1-100, trp1::GAL-HO-hphMX, ade2-1, his3::pADH1-OsTIR1-9Myc::HIS3, leu2-3,112 RAD5, chrIV-845464::LY-HOcs, chrIV-680258::RE-right	This study
APY1852	MATa-inc, ura3::loxP, lys2::LY, can1-100, trp1::GAL-HO-hphMX, ade2-1, his3::pADH1-OsTIR1-9Myc::HIS3, leu2-3,112 RAD5, chrIV-845464::LY-HOcs, chrIV-680258::RE-right	This study
APY1918	MATa-inc, ura3::LY-HOcs, lys2::LY, can1-100, trp1::GAL-HO-hphMX, ade2-1, his3::pADH1-OsTIR1-9Myc::HIS3, leu2-3,112 RAD5, chrIV-680258::RE-right	This study
APY1911	MATa-inc, ura3::loxP, lys2::LY, can1-100, trp1::GAL-HO-hphMX, ade2-1, his3::pADH1-OsTIR1-9Myc::HIS3, leu2-3,112 RAD5, chrIV-845464::LY-HOcs, chrIV-680258::RE-inverted	This study
APY1913	MATa-inc, ura3::loxP, lys2::LY, can1-100, trp1::GAL-HO-hphMX, ade2-1, his3::pADH1-OsTIR1-9Myc::HIS3, leu2-3,112 RAD5, chrIV-845464::LY-HOcs, chrIV-680258::RE-inverted	This study
APY2058	MATa-inc, ura3::loxP, lys2::LY, can1-100, trp1::GAL-HO-hphMX, ade2-1, his3::pADH1-OsTIR1-9Myc::HIS3, leu2-3,112 RAD5, chrIV-845464::LY-HOcs, chrIV-680258::RE-right-inverted	This study
APY2060	MATa-inc, ura3::loxP, lys2::LY, can1-100, trp1::GAL-HO-hphMX, ade2-1, his3::pADH1-OsTIR1-9Myc::HIS3, leu2-3,112 RAD5, chrIV-845464::LY-HOcs, chrIV-680258::RE-right-inverted	This study
APY539	MATa-inc, ura3::LY-Hocs, lys2::LY, can1::HIS3-L0.6kb, trp1::GAL-HO-hphMX,, his3::pADH1-OsTIR1-9Myc::HIS3, ade2-1, leu2-3,112, RAD5, CDC45-FlagX5-mini-AID::KanMx4	D'Asaro et al. 2025
APY607	MATa-inc, ura3::LY-HOcs, lys2::LY, can1::HIS3-LY-Pad, trp1::GAL-HO-hphMX, his3::OsTIR1-9Myc::HIS3, ade2-1, leu2-3,112, RAD5	D'Asaro et al. 2025
APY1696	MATa-inc, ura3::LY-HOcs, lys2::LY, trp1::GAL-HO-hphMX, can1-100, ade2-1, leu2-3,112, his3::OsTIR1-9Myc::HIS3, SCC1-Pk3-AID::KanMX, RAD5	D'Asaro et al. 2025
APY1745 (R1154)	MATa, ade2-1, can1-100, his3, leu2, lys2, met15, trp1, ura3, CEN3::pGAL1-CEN3::URA3-Klactis, rad5-535	Reid et al. 2008
APY1748 (W3616-3C)	MATa, ade2-1, can1-100, his3, leu2, lys2, met17, trp1, ura3, CEN2::pGAL-CEN2::URA3-Klactis, RAD5	Reid et al. 2008
APY1264	MATa, ura3::loxP, LYS2, trp1::GAL-HO-hphMX, can1-100, ade2-1, his3-11,15, leu2-3,112, RAD5, rad51::KanMX	This study
APY1267	MATa, ura3::loxP, LYS2, trp1::GAL-HO-hphMX, can1-100, ade2-1, his3-11,15, leu2-3,112, RAD5, rad51::KanMX	This study
APY2072	MATa, ura3::loxP, LYS2, trp1::GAL-HO-hphMX, his3-11,15, leu2-3,112, can1-100, ade2-1, RAD5, rad51::kanMX, RE-right (RE-leftD)	This study
APY2079	MATa, ura3::loxP, LYS2, trp1::GAL-HO-hphMX, his3-11,15, leu2-3,112, can1-100, ade2-1, RAD5, rad51::kanMX, RE-right-inverted (RE-leftD)	This study
APY2083	MATa-inc, ura3::loxP, lys2::LY, can1-100, trp1::GAL-HO-hphMX, ade2-1, his3::pADH1-OsTIR1-9Myc::HIS3, leu2-3,112 RAD5, chrIV-845464::LY-HOcs, chrIV-680088::L0.6kb, chrIV-911499::TRP1-L0.6kb	This study
APY2085	MATa-inc, ura3::loxP, lys2::LY, can1-100, trp1::GAL-HO-hphMX, ade2-1, his3::pADH1-OsTIR1-9Myc::HIS3, leu2-3,112 RAD5, chrIV-845464::LY-HOcs, chrIV-680088::L0.6kb-RE-right, chrIV-911499::TRP1-L0.6kb	This study
APY2087	MATa-inc, ura3::loxP, lys2::LY, can1-100, trp1::GAL-HO-hphMX, ade2-1, his3::pADH1-OsTIR1-9Myc::HIS3, leu2-3,112 RAD5, chrIV-845464::LY-HOcs, chrIV-680088::L0.6kb-RE-right, chrIV-911499::TRP1-L0.6kb	This study
APY2088	MATa-inc, ura3::loxP, lys2::LY, can1-100, trp1::GAL-HO-hphMX, ade2-1, his3::pADH1-OsTIR1-9Myc::HIS3, leu2-3,112 RAD5, chrIV-845464::LY-HOcs, chrIV-680088::L0.6kb-RE-right-inverted, chrIV-911499::TRP1-L0.6kb	This study
