# Supplementary material for: Condensin loop extrusion properties, roadblocks, and role in homology search during recombination in S. cerevisiae
Source: EMBO J. 2026 Mar 23;45(9):3124–55. doi: 10.1038/s44318-026-00748-6 (PMC13144730; doi:10.1038/s44318-026-00748-6)
Supplement: Supplementary file 2 — Table EV2 [file 44318_2026_748_MOESM2_ESM.xlsx]

## Sheet: Hi-C
Table EV2: Hi-C generated and used in this study
Figures	Condition	Strain	Library name(s)	Reference genome	Hi-C contacts	Source	GEO repository
1A-B; EV1B; EV3B; 4A; 5A-B; 6A-B; EV6A-E; EV7D, F	MATa cells, asynchronous	APY142	AD24, AD95-97, AD161, AD392-400	S288c_DSB_chr3_rDNA	28369284, 52104871, 11562356, 63560994	This study	GSE278899
	MATa cells, asynchronous	APY143	AP57, AP103	S288c_DSB_chr3_rDNA	24079321, 28274083	Piazza et al. 2021	GSE179646
EV1A	MATa cells, RED	APY1548	AD490	S288c_DSB_chr3_rDNA	13455716	Dumont et al. 2024	GSE272969
1C-D; EV1C-F	MATa, Smc2-AID (mock)	APY954 (YTG155)	AD182	S288c_DSB_chr3_rDNA	67185935	This study	GSE278899
	MATa, Smc2-depleted	APY954 (YTG155)	AD183	S288c_DSB_chr3_rDNA	70075057	This study	GSE278899
2B-C; EV2B	MATa, chrIV-680258::RE, asynchronous	APY1846	AD632	S288c_DSB_chr3_rDNA_RE_N	26140295	This study	GSE278899
	MATa, chrIV-680258::RE, asynchronous	APY1848	AD633	S288c_DSB_chr3_rDNA_RE_N	27307610	This study	GSE278899
2B, D	MATa, chrIV-680258::RE-inverted, asynchronous	APY1911	CD3	S288c_DSB_chr3_rDNA_RE_N	28515875	This study	GSE278899
	MATa, chrIV-680258::RE-inverted, asynchronous	APY1913	CD4	S288c_DSB_chr3_rDNA_RE_N	33209751	This study	GSE278899
2B-C; EV2A-B	MATa, chrIV-680258::RE-right, asynchronous	APY1850	AD634	S288c_DSB_chr3_rDNA_RE_N	35948219	This study	GSE278899
	MATa, chrIV-680258::RE-right, asynchronous	APY1852	AD635	S288c_DSB_chr3_rDNA_RE_N	33020358	This study	GSE278899
2B, D; EV2A	MATa, chrIV-680258::RE-right-inverted, asynchronous	APY2058	CD15	S288c_DSB_chr3_rDNA_RE_N	31191204	This study	GSE278899
	MATa, chrIV-680258::RE-inverted-inverted, asynchronous	APY2060	CD16	S288c_DSB_chr3_rDNA_RE_N	31169258	This study	GSE278899
3A; EV3B	G1-arrest	APY266, RSGY899, APY951	HB12, HB89, AD254	S288c_DSB_chr3_rDNA	27860858, 21949273, 37291398	Piazza et al. 2021, this study	GSE179646, GSE278899
3B, F; EV3C,G; EV5A, C	S-phase	APY607	+IAA: AD436, AD560, AD681; Not treated: AD779	S288c_DSB_chr3_rDNA	42154593, 23030734, 23966050, 28840191	D'Asaro et al. 2025, this study	GSE309730, GSE278899
EV5A, C	S-phase, Scc1-depleted (Scc1-AID +IAA)	APY1696	AD561	S288c_DSB_chr3_rDNA	28217496	D'Asaro et al. 2025	GSE309730
3G; EV5C	S-phase, Cdc45-depleted (Cdc45-AID +IAA)	APY539	AD559, AD680	S288c_DSB_chr3_rDNA	23773309, 29538452	D'Asaro et al. 2025	GSE309730
3C; EV3D	metaphase-arrest (cdc20)	APY537	AD265, AD266	S288c_DSB_chr3_rDNA	18826470, 30895184	Dumont et al. 2024	GSE272969
6A-C; EV5B; EV7A, F	metaphase-arrest (DSB chr. V 2h)	APY266	AD280, AD284, AD336, AD362	S288c_DSB_chr3_rDNA	32018718, 31693078, 34125810, 32281491	Dumont et al. 2024	GSE272969, GSE278899
3D; EV3E	metaphase-arrest (DSB chr. V 4h)	APY266	AD218, AD281, AD285, AD337, AD363	S288c_DSB_chr3_rDNA	37473167, 40536793, 30581951, 30803433, 31401306	Dumont et al. 2024	GSE272969, GSE278899
3E; EV3F; 4B	mitotic-arrest (nocodazole)	APY951	AD255	S288c_DSB_chr3_rDNA	30574714	This study	GSE278899
3H-I; EV3H-I	S-phase, 0.2 M HU	CB67	SRX13476383_SRR17299212 (KJ30), SRX13476384_SRR17299213 (KJ31), SRX9588257_SRR13147975 (KJ20)	S288c_DSB_chr3_rDNA	46990206, 39692470, 46389228	Jeppsson et al. 2022	GSE162193
EV4A-B	WT, 35°C	CB67	SRX20747224_SRR24991173 (KJ57), SRX20747223_SRR24991176 (KJ56)	S288c_DSB_chr3_rDNA	35934125, 51351158	Jeppsson et al. 2024	GSE235558
	top2-4, 35°C	CB980	SRX20747226_SRR24991172 (KJ61), SRX20747225_SRR24991177 (KJ60)	S288c_DSB_chr3_rDNA	47945892, 23300266	Jeppsson et al. 2024	GSE235558
EV4C-D	WT + IAA	CB3060	SRX20747227_SRR24991171 (KJ6)	S288c_DSB_chr3_rDNA	79399129	Jeppsson et al. 2024	GSE235558
	Top2-AID + IAA	CB3331	SRX20747228_SRR24991169 (KJ7)	S288c_DSB_chr3_rDNA	59243330	Jeppsson et al. 2024	GSE235558
4B	metaphase-arrest (DSB 4h) + nocodazole	APY266	AD273, AD283	S288c_DSB_chr3_rDNA	34134178, 32657704	Jeppsson et al. 2024	GSE272969
5C	Cdc45-AID (mock), metaphase-arrest (DSB 4h)	APY513	AD249, AD251	S288c_DSB_chr3_rDNA	18868001, 17497947	This study	GSE278899
	Cdc45-depleted, metaphase-arrest (DSB 4h)	APY513	AD252, AD264	S288c_DSB_chr3_rDNA	18575073, 20192291	This study	GSE278899
EV5B	metaphase-arrest (DSB 2h), Scc1-depleted	APY1481	AD354	S288c_DSB_chr3_rDNA	37199319	Dumont et al. 2024	GSE272969
4D; EV5B	metaphase-arrest (DSB 4h), Scc1-depleted	APY1481	AD355	S288c_DSB_chr3_rDNA	28115799	Dumont et al. 2024	GSE272969
4E; EV5D-F; 5D; EV6F	CEN3 inactivation (Gal 2h)	APY1745 (R1154)	AD629	S288c_DSB_chr3_rDNA	30752165	This study	GSE278899
	CEN3 inactivation (Gal 2h + Glu 10')	APY1745 (R1154)	AD630	S288c_DSB_chr3_rDNA	37929180	This study	GSE278899
	CEN2 inactivation (Gal 2h + Glu 10')	APY1748 (W3616-3C)	AD631	S288c_DSB_chr3_rDNA	31279216	This study	GSE278899
4F	metaphase-arrest (cdc20), WT		SRX5512669_SRR8718854	S288c_DSB_chr3_rDNA	25569860	Paldi et al. 2020	GSE104135
	metaphase-arrest (cdc20), chl4D		SRX5512670_SRR8718855	S288c_DSB_chr3_rDNA	24600187	Paldi et al. 2020	GSE104135
	mitotic-arrest (nocodazole), WT		SRX5512668_SRR8718853	S288c_DSB_chr3_rDNA	22622018	Paldi et al. 2020	GSE104135
	mitotic-arrest (nocodazole), chl4D		SRX7054553_SRR10344688	S288c_DSB_chr3_rDNA	64735798	Paldi et al. 2020	GSE104135
5C; EV6D, E	Lactate	APY142	AD636	S288c_DSB_chr3_rDNA	35970203	This study	GSE278899
	Lactate + Glu 10'	APY142	AD638	S288c_DSB_chr3_rDNA	37838429	This study	GSE278899
	Lactate + Gal 10'	APY142	AD639	S288c_DSB_chr3_rDNA	28606070	This study	GSE278899
6A-C; EV7A, D, F	MATa, rad51D, DSB 2h	APY1267	AD330, AD782, CD21, CD24	S288c_DSB_chr3_rDNA	29629432, 35974510, 40297954, 35314524	This study	GSE278899
	MATa, rad51D, DSB 2h	APY1264	AD329, AD770	S288c_DSB_chr3_rDNA	30454721, 37955380	This study	GSE278899
6D-E; EV7B, C, E, F	MATa, rad51D, DSB 2h, RE-right	APY2072	CD22, CD23, CD27	S288c_DSB_chr3_rDNA	32349118, 35206318, 36832481	This study	GSE278899
	MATa, rad51D, DSB 2h, RE-right-inverted	APY2079	CD25, CD26, CD28	S288c_DSB_chr3_rDNA	38057176, 34025395, 27029462	This study	GSE278899
EV7A, D, F	MATa, rad51D, DSB 4h	APY1267	AD332	S288c_DSB_chr3_rDNA	29877363	This study	GSE278899
	MATa, rad51D, DSB 4h	APY1264	AD331	S288c_DSB_chr3_rDNA	33753853	This study	GSE278899
7A-C	MATa, chrIV-680258::RE-right, DSB chrIV-845464 2h	APY1850	CD1	S288c_DSB_chr3_rDNA_RE_N	32131117	This study	GSE278899
	MATa, chrIV-680258::RE-right, DSB chrIV-845464 2h	APY1852	CD2	S288c_DSB_chr3_rDNA_RE_N	33661384	This study	GSE278899
7A-B	MATa, chrIV-680258::RE-right-inverted, DSB chrIV-845464 2h	APY2058	CD13	S288c_DSB_chr3_rDNA_RE_N	33363971	This study	GSE278899
	MATa, chrIV-680258::RE-inverted-inverted, DSB chrIV-845464 2h	APY2060	CD14	S288c_DSB_chr3_rDNA_RE_N	31512229	This study	GSE278899
7A-C	MATa, chrIV-680258::RE-right, DSB chrV 2h	APY1918	CD11	S288c_DSB_chr3_rDNA_RE_N	31294528	This study	GSE278899
