# Supplementary material for: Condensin loop extrusion properties, roadblocks, and role in homology search during recombination in S. cerevisiae
Source: EMBO J. 2026 Mar 23;45(9):3124–55. doi: 10.1038/s44318-026-00748-6 (PMC13144730; doi:10.1038/s44318-026-00748-6)
Supplement: Supplementary file 3 — Table EV3 [file 44318_2026_748_MOESM3_ESM.xlsx]

## Sheet: Table EV3
Table EV3: Oligonucleotides used for D-loop Capture
Hybridization oligonucleotide
Name	Sequence (5'-3')	Purpose	Source
APO563	CGAAATCATCTTCGGTTAAATCCAAAACGGCAGAAGCCTGAATGAAACATATGAACCAATTGGAGGACGTCAATGAATTCTGGGGATCCATTGCATTTTT	Used during cell lysis. Hybridize at the EcoRI site upstream of the PhiX genome fragment on the resected broken molecule. The last five nucleotides are heterologous, producing a non-ligatable 3' flap.	Piazza et al. 2019
Quantitative PCR primers
Name	Sequence (5'-3')	Purpose	Source
APO79	AGACAGAATTGGCAAAGATCC	Reference locus (ARG4, Ch.VIII); used as a dsDNA loading control.	Piazza et al. 2019
APO8	GGCCAATTAGTTCACCAAGACG
APO315	ACTTCGAATTTCGGCACTTC	Quantify the intra-molecular ligation efficiency of a 1904 bp EcoRI fragment at the DAP2 locus.	Piazza et al. 2019
APO316	CGATGAAACGTTAAGTGACCAC
APO256	GTTTCAGCTTTCCGCAACAG	Measure dsDNA integrity at the HOcs. DSB induction causes a loss of signal.	This study
APO1530	GCGATTGATTACGGACATAGCC
APO139	AGAGCGGTCAGTAGCAATCC	Quantify the DLC chimera formed between the upstream unique sequence of the invading molecule with the upstream unique sequence of the left donor at position 680,088 on chr. IV	This study
APO1488	TCCCGCTCTAGTCTAAGCC
APO139	AGAGCGGTCAGTAGCAATCC	Quantify the DLC chimera formed between the upstream unique sequence of the invading molecule with the upstream unique sequence of the right donor at position 911,499 on chr. IV	This study
APO1441	CTTCACCGGTCATGCTGTAC
