# Supplementary material for: Condensin loop extrusion properties, roadblocks, and role in homology search during recombination in S. cerevisiae
Source: EMBO J. 2026 Mar 23;45(9):3124–55. doi: 10.1038/s44318-026-00748-6 (PMC13144730; doi:10.1038/s44318-026-00748-6)
Supplement: Supplementary file 5 — Dataset EV1 [file 44318_2026_748_MOESM5_ESM.zip]

Archive with 19 entries (14 files):
- Dataset EV1/
- Dataset EV1/Donor_sites_chrIV/
- Dataset EV1/Donor_sites_chrIV/chrIV-680088-L0.6_donor_with_680258-REright-inverted.ape
- Dataset EV1/Donor_sites_chrIV/chrIV-680088-L0.6_donor_with_680258-REright.ape
- Dataset EV1/Donor_sites_chrIV/chrIV-680258-L0.6_donor.ape
- Dataset EV1/Donor_sites_chrIV/chrIV-911574-TRP1-L0.6_donor.ape
- Dataset EV1/DSB_inducible_sites/
- Dataset EV1/DSB_inducible_sites/chrIV-845464-LY-HOcs.str
- Dataset EV1/DSB_inducible_sites/chrV-ura3-LY-HOcs.ape
- Dataset EV1/RE_introduced_chrIV/
- Dataset EV1/RE_introduced_chrIV/chrIV-680258-RE-inverted.ape
- Dataset EV1/RE_introduced_chrIV/chrIV-680258-RE.ape
- Dataset EV1/RE_introduced_chrIV/chrIV-680258-REright-inverted.ape
- Dataset EV1/RE_introduced_chrIV/chrIV-680258-REright.ape
- Dataset EV1/RE_introduced_chrIV/chrIV-680258_native_region.ape
- Dataset EV1/RE_variants_chrIII/
- Dataset EV1/RE_variants_chrIII/Initial RE region.ape
- Dataset EV1/RE_variants_chrIII/RE-right-inverted_construct(RE-left-deleted).ape
- Dataset EV1/RE_variants_chrIII/RE-right_construct(RE-left-deleted).ape
