# Supplementary material for: Condensin loop extrusion properties, roadblocks, and role in homology search during recombination in S. cerevisiae
Source: EMBO J. 2026 Mar 23;45(9):3124–55. doi: 10.1038/s44318-026-00748-6 (PMC13144730; doi:10.1038/s44318-026-00748-6)
Supplement: Supplementary file 5 — Dataset EV1 [file 44318_2026_748_MOESM5_ESM.zip › Dataset EV1/Donor_sites_chrIV/chrIV-680088-L0.6_donor_with_680258-REright-inverted.ape]

LOCUS       chrIV_680258_L0_        3270 bp    DNA        linear       17-DEC-2024
DEFINITION  .
ACCESSION   
VERSION     
SOURCE      .
  ORGANISM  .
COMMENT     
COMMENT     
COMMENT     ApEinfo:methylated:1
FEATURES             Location/Qualifiers
     rep_origin      complement(1945..2402)
                     /locus_tag="ARS304"
                     /label="ARS304"
                     /ApEinfo_label="ARS304"
                     /ApEinfo_fwdcolor="#999999"
                     /ApEinfo_revcolor="#999999"
                     /ApEinfo_graphicformat="arrow_data {{0 0.5 0 1 2 0 0 -1 0
                     -0.5} {} 0} width 5 offset 0"
     misc_feature    complement(1204..1353)
                     /locus_tag="pad 5'"
                     /label="pad 5'"
                     /ApEinfo_label="pad 5'"
                     /ApEinfo_fwdcolor="#ff00ff"
                     /ApEinfo_revcolor="#ff80ff"
                     /ApEinfo_graphicformat="arrow_data {{0 0.5 0 1 2 0 0 -1 0
                     -0.5} {} 0} width 5 offset 0"
     misc_feature    627..645
                     /locus_tag="L600bp-R(SalI)"
                     /label="L600bp-R(SalI)"
                     /ApEinfo_label="L600bp-R(SalI)"
                     /ApEinfo_fwdcolor="#0080ff"
                     /ApEinfo_revcolor="#00c100"
                     /ApEinfo_graphicformat="arrow_data {{0 1 2 0 0 -1} {} 0}
                     width 5 offset 0"
     misc_feature    complement(1874..1893)
                     /locus_tag="Guide"
                     /label="Guide"
                     /ApEinfo_label="Guide"
                     /ApEinfo_fwdcolor="#80ff80"
                     /ApEinfo_revcolor="#ffff80"
                     /ApEinfo_graphicformat="arrow_data {{0 0.5 0 1 2 0 0 -1 0
                     -0.5} {} 0} width 5 offset 0"
     misc_feature    complement(475..624)
                     /locus_tag="pad 3'"
                     /label="pad 3'"
                     /ApEinfo_label="pad 3'"
                     /ApEinfo_fwdcolor="#8000ff"
                     /ApEinfo_revcolor="#8080ff"
                     /ApEinfo_graphicformat="arrow_data {{0 0.5 0 1 2 0 0 -1 0
                     -0.5} {} 0} width 5 offset 0"
     misc_feature    1360..1365
                     /locus_tag="left-flanking"
                     /label="left-flanking"
                     /ApEinfo_label="left-flanking"
                     /ApEinfo_fwdcolor="#c0c0c0"
                     /ApEinfo_revcolor="green"
                     /ApEinfo_graphicformat="arrow_data {{0 0.5 0 1 2 0 0 -1 0
                     -0.5} {} 0} width 5 offset 0"
     misc_feature    complement(2713..2737)
                     /locus_tag="RE-A4"
                     /label="RE-A4"
                     /ApEinfo_label="RE-A4"
                     /ApEinfo_fwdcolor="#0080ff"
                     /ApEinfo_revcolor="#008040"
                     /ApEinfo_graphicformat="arrow_data {{0 0.5 0 1 2 0 0 -1 0
                     -0.5} {} 0} width 5 offset 0"
     misc_feature    complement(549..567)
                     /locus_tag="APO1491"
                     /label="APO1491"
                     /ApEinfo_label="APO1491"
                     /ApEinfo_fwdcolor="#0080ff"
                     /ApEinfo_revcolor="#80ff00"
                     /ApEinfo_graphicformat="arrow_data {{0 0.5 0 1 2 0 0 -1 0
                     -0.5} {} 0} width 5 offset 0"
     misc_feature    1066..1084
                     /locus_tag="L-qPCR-R"
                     /label="L-qPCR-R"
                     /ApEinfo_label="L-qPCR-R"
                     /ApEinfo_fwdcolor="#0080ff"
                     /ApEinfo_revcolor="#00c100"
                     /ApEinfo_graphicformat="arrow_data {{0 1 2 0 0 -1} {} 0}
                     width 5 offset 0"
     misc_feature    1531..1552
                     /locus_tag="RE-B3"
                     /label="RE-B3"
                     /ApEinfo_label="RE-B3"
                     /ApEinfo_fwdcolor="#0080ff"
                     /ApEinfo_revcolor="#008040"
                     /ApEinfo_graphicformat="arrow_data {{0 0.5 0 1 2 0 0 -1 0
                     -0.5} {} 0} width 5 offset 0"
     misc_feature    605..624
                     /locus_tag="APO1598"
                     /label="APO1598"
                     /ApEinfo_label="APO1598"
                     /ApEinfo_fwdcolor="cyan"
                     /ApEinfo_revcolor="green"
                     /ApEinfo_graphicformat="arrow_data {{0 0.5 0 1 2 0 0 -1 0
                     -0.5} {} 0} width 5 offset 0"
     misc_feature    1360..1365
                     /locus_tag="Guide for L0.6 insertion"
                     /label="Guide for L0.6 insertion"
                     /ApEinfo_label="Guide for L0.6 insertion"
                     /ApEinfo_fwdcolor="#ffff80"
                     /ApEinfo_revcolor="#ffff80"
                     /ApEinfo_graphicformat="arrow_data {{0 0.5 0 1 2 0 0 -1 0
                     -0.5} {0 .5 .1 .5 .1 -.5 0 -.5} 0} width 5 offset 0"
     misc_feature    complement(2375..2395)
                     /locus_tag="ARS304-seqF"
                     /label="ARS304-seqF"
                     /ApEinfo_label="ARS304-seqF"
                     /ApEinfo_fwdcolor="#0080ff"
                     /ApEinfo_revcolor="#008040"
                     /ApEinfo_graphicformat="arrow_data {{0 0.5 0 1 2 0 0 -1 0
                     -0.5} {} 0} width 5 offset 0"
     misc_feature    1280..1298
                     /locus_tag="APO1488"
                     /label="APO1488"
                     /ApEinfo_label="APO1488"
                     /ApEinfo_fwdcolor="#0080c0"
                     /ApEinfo_revcolor="#008000"
                     /ApEinfo_graphicformat="arrow_data {{0 0.5 0 1 2 0 0 -1 0
                     -0.5} {} 0} width 5 offset 0"
     misc_feature    447..460
                     /locus_tag="Guide for L0.6 insertion(1)"
                     /label="Guide for L0.6 insertion(1)"
                     /ApEinfo_label="Guide for L0.6 insertion"
                     /ApEinfo_fwdcolor="#ffff80"
                     /ApEinfo_revcolor="#ffff80"
                     /ApEinfo_graphicformat="arrow_data {{0 0.5 0 1 2 0 0 -1 0
                     -0.5} {0 .5 .1 .5 .1 -.5 0 -.5} 0} width 5 offset 0"
     CDS             complement(1606..1692)
                     /locus_tag="RDT1"
                     /label="RDT1"
                     /ApEinfo_label="RDT1"
                     /ApEinfo_fwdcolor="#e9d024"
                     /ApEinfo_revcolor="#e9d024"
                     /ApEinfo_graphicformat="arrow_data {{0 0.5 0 1 2 0 0 -1 0
                     -0.5} {} 0} width 5 offset 0"
     misc_feature    1264..1283
                     /locus_tag="APO1489"
                     /label="APO1489"
                     /ApEinfo_label="APO1489"
                     /ApEinfo_fwdcolor="#0080c0"
                     /ApEinfo_revcolor="#808000"
                     /ApEinfo_graphicformat="arrow_data {{0 0.5 0 1 2 0 0 -1 0
                     -0.5} {} 0} width 5 offset 0"
     protein_bind    complement(1802..1901)
                     /locus_tag="Condensin/Sir2 loading RE_100bp Li&Smith 2019"
                     /label="Condensin/Sir2 loading RE_100bp Li&Smith 2019"
                     /ApEinfo_label="Condensin/Sir2 loading RE_100bp Li&Smith
                     2019"
                     /ApEinfo_fwdcolor="cyan"
                     /ApEinfo_revcolor="green"
                     /ApEinfo_graphicformat="arrow_data {{0 0.5 0 1 2 0 0 -1 0
                     -0.5} {} 0} width 5 offset 0"
     misc_feature    complement(1219..1236)
                     /locus_tag="APO1599"
                     /label="APO1599"
                     /ApEinfo_label="APO1599"
                     /ApEinfo_fwdcolor="#0080ff"
                     /ApEinfo_revcolor="#008040"
                     /ApEinfo_graphicformat="arrow_data {{0 0.5 0 1 2 0 0 -1 0
                     -0.5} {} 0} width 5 offset 0"
     misc_feature    complement(1531..2737)
                     /locus_tag="RE-right"
                     /label="RE-right"
                     /ApEinfo_label="RE-right"
                     /ApEinfo_fwdcolor="#ff80ff"
                     /ApEinfo_revcolor="green"
                     /ApEinfo_graphicformat="arrow_data {{0 0.5 0 1 2 0 0 -1 0
                     -0.5} {0 .5 .1 .5 .1 -.5 0 -.5} 0} width 5 offset 0"
     misc_feature    complement(1335..1353)
                     /locus_tag="APO1610"
                     /label="APO1610"
                     /ApEinfo_label="APO1610"
                     /ApEinfo_fwdcolor="#0080ff"
                     /ApEinfo_revcolor="#008040"
                     /ApEinfo_graphicformat="arrow_data {{0 0.5 0 1 2 0 0 -1 0
                     -0.5} {} 0} width 5 offset 0"
     misc_feature    join(332..446,1366..1530)
                     /locus_tag="left-flanking(1)"
                     /label="left-flanking(1)"
                     /ApEinfo_label="left-flanking"
                     /ApEinfo_fwdcolor="#c0c0c0"
                     /ApEinfo_revcolor="green"
                     /ApEinfo_graphicformat="arrow_data {{0 0.5 0 1 2 0 0 -1 0
                     -0.5} {} 0} width 5 offset 0"
     CDS             complement(2952..3037)
                     /locus_tag="PDS1"
                     /label="PDS1"
                     /ApEinfo_label="PDS1"
                     /ApEinfo_fwdcolor="#e9d024"
                     /ApEinfo_revcolor="#e9d024"
                     /ApEinfo_graphicformat="arrow_data {{0 0.5 0 1 2 0 0 -1 0
                     -0.5} {} 0} width 5 offset 0"
     misc_feature    2738..3037
                     /locus_tag="Right-flanking"
                     /label="Right-flanking"
                     /ApEinfo_label="Right-flanking"
                     /ApEinfo_fwdcolor="#ff80c0"
                     /ApEinfo_revcolor="green"
                     /ApEinfo_graphicformat="arrow_data {{0 0.5 0 1 2 0 0 -1 0
                     -0.5} {} 0} width 5 offset 0"
     misc_feature    complement(469..474)
                     /locus_tag="HindIII"
                     /label="HindIII"
                     /ApEinfo_label="HindIII"
                     /ApEinfo_fwdcolor="cyan"
                     /ApEinfo_revcolor="#ff80ff"
                     /ApEinfo_graphicformat="arrow_data {{0 1 2 0 0 -1} {} 0}
                     width 5 offset 0"
     misc_feature    175..193
                     /locus_tag="chrIV-680258-check-F"
                     /label="chrIV-680258-check-F"
                     /ApEinfo_label="chrIV-680258-check-F"
                     /ApEinfo_fwdcolor="#0080ff"
                     /ApEinfo_revcolor="#008040"
                     /ApEinfo_graphicformat="arrow_data {{0 0.5 0 1 2 0 0 -1 0
                     -0.5} {} 0} width 5 offset 0"
     misc_feature    1354..1359
                     /locus_tag="EcoRI"
                     /label="EcoRI"
                     /ApEinfo_label="EcoRI"
                     /ApEinfo_fwdcolor="#ff0000"
                     /ApEinfo_revcolor="#ff0000"
                     /ApEinfo_graphicformat="arrow_data {{0 0.5 0 1 2 0 0 -1 0
                     -0.5} {} 0} width 5 offset 0"
     misc_feature    complement(3165..3186)
                     /locus_tag="chrIV-680258-check-R"
                     /label="chrIV-680258-check-R"
                     /ApEinfo_label="chrIV-680258-check-R"
                     /ApEinfo_fwdcolor="#0080ff"
                     /ApEinfo_revcolor="#008040"
                     /ApEinfo_graphicformat="arrow_data {{0 0.5 0 1 2 0 0 -1 0
                     -0.5} {} 0} width 5 offset 0"
     misc_feature    complement(461..466)
                     /locus_tag="EcoRI(1)"
                     /label="EcoRI(1)"
                     /ApEinfo_label="EcoRI"
                     /ApEinfo_fwdcolor="#ff0000"
                     /ApEinfo_revcolor="#ff0000"
                     /ApEinfo_graphicformat="arrow_data {{0 1 2 0 0 -1} {} 0}
                     width 5 offset 0"
     misc_feature    complement(544..562)
                     /locus_tag="APO1490"
                     /label="APO1490"
                     /ApEinfo_label="APO1490"
                     /ApEinfo_fwdcolor="#0080c0"
                     /ApEinfo_revcolor="#80ff00"
                     /ApEinfo_graphicformat="arrow_data {{0 0.5 0 1 2 0 0 -1 0
                     -0.5} {} 0} width 5 offset 0"
     misc_feature    447..460
                     /locus_tag="left-flanking(2)"
                     /label="left-flanking(2)"
                     /ApEinfo_label="left-flanking"
                     /ApEinfo_fwdcolor="#c0c0c0"
                     /ApEinfo_revcolor="green"
                     /ApEinfo_graphicformat="arrow_data {{0 0.5 0 1 2 0 0 -1 0
                     -0.5} {} 0} width 5 offset 0"
     misc_feature    complement(625..1181)
                     /locus_tag="L0.6"
                     /label="L0.6"
                     /ApEinfo_label="L0.6"
                     /ApEinfo_fwdcolor="#f0a70f"
                     /ApEinfo_revcolor="#f0a70f"
                     /ApEinfo_graphicformat="arrow_data {{0 1 2 0 0 -1} {} 0}
                     width 5 offset 0"
ORIGIN
        1 ATAGCTCCTC TTACAGCATA TTCTGCCTTA GTGACACCTG TATTCAAATC TTTTTTAGTA
       61 ATCTTGCCAG CGGGCTTAAA ATCCAAATCC TTTGCGGTGA ACACACCTTT CAAATCCTGT
      121 TGGTGTGTCA TTGTCATGTG TTCTTACTTC TTCTGTGTTT ACCACTTACA AAAACAACAC
      181 TACTGTGGCG CTCCTTCCCT TTATTCTTAT CTTTTATGCC TCTAGAGATA TGAGGAAATA
      241 TTGGGGTATT TACTGAATGA GAAAAGGATG ATGTCAGTCA AGAAAGGATC AAAAAGAAAA
      301 GTGAACAGAA TATAGTTCCC ACACGAAGTA GTAAATTTAG CTATCCTAAA AGTGTATTGG
      361 TAATTTGAAG AGATATGTAG ATGTACATAT GGGACCATAA GAGTAGGAAA AATAAAATAA
      421 AATCGCCAAA CAAGTAGGAG AAGCCTCAAG ATACAAGCCG GAATTCgtAA GCTTTCAGAC
      481 AGCGTTCCGT TATTAGGATT AATAAGGATC GGTCGAAGCT AGTGCAACTT CCTATCGTGT
      541 AAAGTCTAGG GCAAGAACGA CGGTATGAGA TTGCCTTACG AAATAATTTC CTTTCCAACT
      601 ACAGGGTGCC CTACTAGCTC TTGACTGGTC CGCAACAATG GTTACTCTTT CATTCGAATA
      661 CAGTAAGCTG TTATAAATTA AGTTCAAAAC ATGCGCATTA TTACTGGTAT CCAAATTCAA
      721 AGCAAAGTCC ACTAAATGAT GCTTGAACTC GTCTAATTTG AAATCTTGGT TTTCCAAAAA
      781 GGCCAAACGG AACAACTGAG GGGTCCTTTC CAGATCTTGG CAACTTTGAA TTTTTTCAGC
      841 TAGCTCGTCA AAGGAAAAAT TGGCCTCAAT AGAATTGAGC TTGTTCAACT CATTGTTAAT
      901 TGTAGAATAC AGCTCATTAA ATGACCACGT TGGTTGAATA TTGAATCTTA AGATTTTGTT
      961 ATTCGCAATA TAAAGAACAA TATCATCGTC ACCGGTTACT CTATATATCA ATGCAGCCCA
     1021 TACACTCAAA GCGACAGCGT ATTTGTTAGA AAAACTATCA TGAGGCACAT CGAGCTGAGG
     1081 TAGCTGTAAC GAATATGTAG CTTGTTTCGT ATAAGGTTCT TGTTGTGGGC GTAAAAAGTC
     1141 ATGTGGTAAC ACTGAAAGAG TTGGATTATC CAACTTCTCT ATCCAGACCT TTTCGTTAGT
     1201 CATACTCGTC AAGTGTTTGC TGTGGAGCAC GTTGAAGCCG ATTAGTATAA TAGATTTTTT
     1261 CAACTCCAAA CGTCAACAGT CCCGCTCTAG TCTAAGCCGA TAGATGAGGT CATCCGAAGC
     1321 CATTAAGTGC ATAAGCGCTG GGATCTTTCG AACGAATTCT TTCCATGGAG AAAATATTGC
     1381 GAATGAGGCC AAACTTGAAC TTTTTTTTTT TCTGCTAAAA AATTCAGAAA AAAAATGAAA
     1441 TTATTTTCTT AGGTATAATG AAGTAATTAT GACGAAGTAC TTTGAGAACC CATAAAGAGA
     1501 AGCAATTGAA GACGTGTGGA GGACATCAGC TCCAGAACTC CTTTATAGAG CCAAAAAAAG
     1561 TAATGCTTTC GATTATTTCT GGTTCTAGAA ATTTTTCAAT ACCCTTTAGT AGTCTTCTTT
     1621 GCGCCGGATT GCTGGACAAA TAGAATTTCT TCTTGACTTA ACTATAAAAA CAAAAATCTT
     1681 CTGTCGTATC ATAGCTACAT GCTGTAGTTT TCGATTAAAT ACATGCTGCA GTTTTCGATT
     1741 AAATGCTAAT TTTTGTATCC AATATATAGC TATTCATCAA TTGAAATATT CATTTTATAA
     1801 GTAAGATTGA AAAAAAAAAA GAAAACCACA AAGAGGAGCA GAAACGTGGC AATCTAAAGA
     1861 AAAAAAAGCA CCATCTTGCA AACACTAGCA CATTTGATAA TCATAGAGAA CAAAAATAAT
     1921 TCAAAGGTGT GCTTGTAAGT CTTTAAACGC GCCTTTTTCT TTATTTGTCG AGAATCGTGT
     1981 AAATTTCCCA ATACAGTAAT TACACGATCC ACGCTGTCCC AAAAAAGTTC AAAAAATTTT
     2041 TCGTGCTTTT CCTTTATTGA AAATCATTTA GTCCAGTTTC ATTCTGTGTT CTGTGTTTCT
     2101 TCGACTTTGA GATTTCTATT GAAGTAGTTA TTTATTTACA AAATTTATTG TATTTACACT
     2161 TATTATAAAT TTTCTGTCAT CTCGACTTAG TACACCTGGC GCTGGTTGTT ATTGGCAATA
     2221 TAATAGACAA TATTATCTCA TCAATACAAC AAATTAAACT CCAGAAGTCA CATAAAGTAT
     2281 ACAATTAGTC TTGAAGCATC TGATTTTGAA ATCTTTTTGG TATCAATTAA CGTGCCGGAA
     2341 TACTGTTTGC ACGAAGGAAT CAAAGATAGG TACTGTGTGC GTCAACAGAA CTTAAGCACT
     2401 AGTGATTTAT ATTAAAAAAA CCAAACAATT AGAACAATTA ATTAACAGTG ACTTTGAAAT
     2461 TCAGAACTAT ATTTACGTCG TCTGCAATTA GAATTAAAAG GAAATCAAAA ATTCAGATAC
     2521 AAAGTTCATG GCATCTGCTT TGACATATTT GTTATAATTG TGTAAAAGGG CACAGTCAAT
     2581 GAGTAGTAGA TAGTAAAGCC TAAATAATTA TATGTAGCAA TTGCTTCTCT TGAAATTGGG
     2641 TATCATGGGT GAAAAATTAT TGTGCATTTA TAGCAAACCT ATTAAACAGA TCAATGTTTT
     2701 AGTGAAAATT ATGTCACTGG ACAATACAAA TCTTTGGTAG TATCGTGATG TGATCCCTCT
     2761 TGGACCCTTT GCCAATCAAG GGTGAAGCGA AGCCATTTAA AACGTACGAA CAATGGCGGT
     2821 AGTTGAGGTA TGGGTGAGGC CGCAGATTAA ATCCCGGCGG CAGGAGCAAC CGCTTTTAAC
     2881 CAGAATTGTA TGTTATAAAG TATCTGTATA TACGTGTATA TATGTTGTGT GTATGTGAAT
     2941 GAGCAGTGGA TCTAAGTAAC TAAGTCCTCT AGTTCTTCAG GATCGAGGCC TTCTTCGCTG
     3001 TACACTAACT CCATGGTTGG GACGGCGGCA ACTTCTTTGA AGTTCTTAGA CAGCAGTGGT
     3061 AACGCTGCAC CTTCTTCTTG ATTCCGAGTG ATGCACTCAG TCTCATCTTT TTCGCCTTCT
     3121 TCATCAATTT GTTCTAGTGG GAGTAAATCA ACTTTATCTG GGGTGTCATC TTCGTCTTCC
     3181 AAGTCAAGCT TATATGGTGA GTTGAACGTC TTCAGCTTTT CAATATCATC TTGTTGAAAT
     3241 GGGGAATAGC CTTCTGGTAC ATACGGTAAC   
//
