# Supplementary material for: Condensin loop extrusion properties, roadblocks, and role in homology search during recombination in S. cerevisiae
Source: EMBO J. 2026 Mar 23;45(9):3124–55. doi: 10.1038/s44318-026-00748-6 (PMC13144730; doi:10.1038/s44318-026-00748-6)
Supplement: Supplementary file 5 — Dataset EV1 [file 44318_2026_748_MOESM5_ESM.zip › Dataset EV1/Donor_sites_chrIV/chrIV-680088-L0.6_donor_with_680258-REright.ape]

LOCUS       chrIV_680258_L0_        3270 bp    DNA        linear       17-DEC-2024
DEFINITION  .
ACCESSION   
VERSION     
SOURCE      .
  ORGANISM  .
COMMENT     
COMMENT     
COMMENT     ApEinfo:methylated:1
FEATURES             Location/Qualifiers
     misc_feature    1531..2737
                     /locus_tag="RE full"
                     /label="RE full"
                     /ApEinfo_label="RE full"
                     /ApEinfo_fwdcolor="#ff80ff"
                     /ApEinfo_revcolor="green"
                     /ApEinfo_graphicformat="arrow_data {{0 0.5 0 1 2 0 0 -1 0
                     -0.5} {} 0} width 5 offset 0"
     misc_feature    complement(1204..1353)
                     /locus_tag="pad 5'"
                     /label="pad 5'"
                     /ApEinfo_label="pad 5'"
                     /ApEinfo_fwdcolor="#ff00ff"
                     /ApEinfo_revcolor="#ff80ff"
                     /ApEinfo_graphicformat="arrow_data {{0 0.5 0 1 2 0 0 -1 0
                     -0.5} {} 0} width 5 offset 0"
     misc_feature    627..645
                     /locus_tag="L600bp-R(SalI)"
                     /label="L600bp-R(SalI)"
                     /ApEinfo_label="L600bp-R(SalI)"
                     /ApEinfo_fwdcolor="#0080ff"
                     /ApEinfo_revcolor="#00c100"
                     /ApEinfo_graphicformat="arrow_data {{0 1 2 0 0 -1} {} 0}
                     width 5 offset 0"
     misc_feature    join(332..446,1366..1530)
                     /locus_tag="left-flanking"
                     /label="left-flanking"
                     /ApEinfo_label="left-flanking"
                     /ApEinfo_fwdcolor="#c0c0c0"
                     /ApEinfo_revcolor="green"
                     /ApEinfo_graphicformat="arrow_data {{0 0.5 0 1 2 0 0 -1 0
                     -0.5} {} 0} width 5 offset 0"
     misc_feature    complement(475..624)
                     /locus_tag="pad 3'"
                     /label="pad 3'"
                     /ApEinfo_label="pad 3'"
                     /ApEinfo_fwdcolor="#8000ff"
                     /ApEinfo_revcolor="#8080ff"
                     /ApEinfo_graphicformat="arrow_data {{0 0.5 0 1 2 0 0 -1 0
                     -0.5} {} 0} width 5 offset 0"
     misc_feature    1360..1365
                     /locus_tag="left-flanking(1)"
                     /label="left-flanking(1)"
                     /ApEinfo_label="left-flanking"
                     /ApEinfo_fwdcolor="#c0c0c0"
                     /ApEinfo_revcolor="green"
                     /ApEinfo_graphicformat="arrow_data {{0 0.5 0 1 2 0 0 -1 0
                     -0.5} {} 0} width 5 offset 0"
     rep_origin      1866..2323
                     /locus_tag="ARS304"
                     /label="ARS304"
                     /ApEinfo_label="ARS304"
                     /ApEinfo_fwdcolor="#999999"
                     /ApEinfo_revcolor="#999999"
                     /ApEinfo_graphicformat="arrow_data {{0 0.5 0 1 2 0 0 -1 0
                     -0.5} {} 0} width 5 offset 0"
     misc_feature    complement(544..562)
                     /locus_tag="APO1490"
                     /label="APO1490"
                     /ApEinfo_label="APO1490"
                     /ApEinfo_fwdcolor="#0080c0"
                     /ApEinfo_revcolor="#80ff00"
                     /ApEinfo_graphicformat="arrow_data {{0 0.5 0 1 2 0 0 -1 0
                     -0.5} {} 0} width 5 offset 0"
     misc_feature    447..460
                     /locus_tag="left-flanking(2)"
                     /label="left-flanking(2)"
                     /ApEinfo_label="left-flanking"
                     /ApEinfo_fwdcolor="#c0c0c0"
                     /ApEinfo_revcolor="green"
                     /ApEinfo_graphicformat="arrow_data {{0 0.5 0 1 2 0 0 -1 0
                     -0.5} {} 0} width 5 offset 0"
     misc_feature    2375..2394
                     /locus_tag="Guide"
                     /label="Guide"
                     /ApEinfo_label="Guide"
                     /ApEinfo_fwdcolor="#80ff80"
                     /ApEinfo_revcolor="#ffff80"
                     /ApEinfo_graphicformat="arrow_data {{0 0.5 0 1 2 0 0 -1 0
                     -0.5} {} 0} width 5 offset 0"
     misc_feature    complement(549..567)
                     /locus_tag="APO1491"
                     /label="APO1491"
                     /ApEinfo_label="APO1491"
                     /ApEinfo_fwdcolor="#0080ff"
                     /ApEinfo_revcolor="#80ff00"
                     /ApEinfo_graphicformat="arrow_data {{0 0.5 0 1 2 0 0 -1 0
                     -0.5} {} 0} width 5 offset 0"
     misc_feature    1066..1084
                     /locus_tag="L-qPCR-R"
                     /label="L-qPCR-R"
                     /ApEinfo_label="L-qPCR-R"
                     /ApEinfo_fwdcolor="#0080ff"
                     /ApEinfo_revcolor="#00c100"
                     /ApEinfo_graphicformat="arrow_data {{0 1 2 0 0 -1} {} 0}
                     width 5 offset 0"
     misc_feature    1531..1555
                     /locus_tag="RE-A4"
                     /label="RE-A4"
                     /ApEinfo_label="RE-A4"
                     /ApEinfo_fwdcolor="#0080ff"
                     /ApEinfo_revcolor="#008040"
                     /ApEinfo_graphicformat="arrow_data {{0 0.5 0 1 2 0 0 -1 0
                     -0.5} {} 0} width 5 offset 0"
     misc_feature    605..624
                     /locus_tag="APO1598"
                     /label="APO1598"
                     /ApEinfo_label="APO1598"
                     /ApEinfo_fwdcolor="cyan"
                     /ApEinfo_revcolor="green"
                     /ApEinfo_graphicformat="arrow_data {{0 0.5 0 1 2 0 0 -1 0
                     -0.5} {} 0} width 5 offset 0"
     misc_feature    1360..1365
                     /locus_tag="Guide for L0.6 insertion"
                     /label="Guide for L0.6 insertion"
                     /ApEinfo_label="Guide for L0.6 insertion"
                     /ApEinfo_fwdcolor="#ffff80"
                     /ApEinfo_revcolor="#ffff80"
                     /ApEinfo_graphicformat="arrow_data {{0 0.5 0 1 2 0 0 -1 0
                     -0.5} {0 .5 .1 .5 .1 -.5 0 -.5} 0} width 5 offset 0"
     CDS             complement(2952..3037)
                     /locus_tag="PDS1"
                     /label="PDS1"
                     /ApEinfo_label="PDS1"
                     /ApEinfo_fwdcolor="#e9d024"
                     /ApEinfo_revcolor="#e9d024"
                     /ApEinfo_graphicformat="arrow_data {{0 0.5 0 1 2 0 0 -1 0
                     -0.5} {} 0} width 5 offset 0"
     misc_feature    1280..1298
                     /locus_tag="APO1488"
                     /label="APO1488"
                     /ApEinfo_label="APO1488"
                     /ApEinfo_fwdcolor="#0080c0"
                     /ApEinfo_revcolor="#008000"
                     /ApEinfo_graphicformat="arrow_data {{0 0.5 0 1 2 0 0 -1 0
                     -0.5} {} 0} width 5 offset 0"
     misc_feature    447..460
                     /locus_tag="Guide for L0.6 insertion(1)"
                     /label="Guide for L0.6 insertion(1)"
                     /ApEinfo_label="Guide for L0.6 insertion"
                     /ApEinfo_fwdcolor="#ffff80"
                     /ApEinfo_revcolor="#ffff80"
                     /ApEinfo_graphicformat="arrow_data {{0 0.5 0 1 2 0 0 -1 0
                     -0.5} {0 .5 .1 .5 .1 -.5 0 -.5} 0} width 5 offset 0"
     misc_feature    complement(2716..2737)
                     /locus_tag="RE-B3"
                     /label="RE-B3"
                     /ApEinfo_label="RE-B3"
                     /ApEinfo_fwdcolor="#0080ff"
                     /ApEinfo_revcolor="#008040"
                     /ApEinfo_graphicformat="arrow_data {{0 0.5 0 1 2 0 0 -1 0
                     -0.5} {} 0} width 5 offset 0"
     misc_feature    1264..1283
                     /locus_tag="APO1489"
                     /label="APO1489"
                     /ApEinfo_label="APO1489"
                     /ApEinfo_fwdcolor="#0080c0"
                     /ApEinfo_revcolor="#808000"
                     /ApEinfo_graphicformat="arrow_data {{0 0.5 0 1 2 0 0 -1 0
                     -0.5} {} 0} width 5 offset 0"
     misc_feature    1873..1893
                     /locus_tag="ARS304-seqF"
                     /label="ARS304-seqF"
                     /ApEinfo_label="ARS304-seqF"
                     /ApEinfo_fwdcolor="#0080ff"
                     /ApEinfo_revcolor="#008040"
                     /ApEinfo_graphicformat="arrow_data {{0 0.5 0 1 2 0 0 -1 0
                     -0.5} {} 0} width 5 offset 0"
     misc_feature    complement(1219..1236)
                     /locus_tag="APO1599"
                     /label="APO1599"
                     /ApEinfo_label="APO1599"
                     /ApEinfo_fwdcolor="#0080ff"
                     /ApEinfo_revcolor="#008040"
                     /ApEinfo_graphicformat="arrow_data {{0 0.5 0 1 2 0 0 -1 0
                     -0.5} {} 0} width 5 offset 0"
     misc_feature    2738..3037
                     /locus_tag="Right-flanking"
                     /label="Right-flanking"
                     /ApEinfo_label="Right-flanking"
                     /ApEinfo_fwdcolor="#ff80c0"
                     /ApEinfo_revcolor="green"
                     /ApEinfo_graphicformat="arrow_data {{0 0.5 0 1 2 0 0 -1 0
                     -0.5} {} 0} width 5 offset 0"
     misc_feature    complement(1335..1353)
                     /locus_tag="APO1610"
                     /label="APO1610"
                     /ApEinfo_label="APO1610"
                     /ApEinfo_fwdcolor="#0080ff"
                     /ApEinfo_revcolor="#008040"
                     /ApEinfo_graphicformat="arrow_data {{0 0.5 0 1 2 0 0 -1 0
                     -0.5} {} 0} width 5 offset 0"
     misc_feature    175..193
                     /locus_tag="chrIV-680258-check-F"
                     /label="chrIV-680258-check-F"
                     /ApEinfo_label="chrIV-680258-check-F"
                     /ApEinfo_fwdcolor="#0080ff"
                     /ApEinfo_revcolor="#008040"
                     /ApEinfo_graphicformat="arrow_data {{0 0.5 0 1 2 0 0 -1 0
                     -0.5} {} 0} width 5 offset 0"
     misc_feature    complement(3165..3186)
                     /locus_tag="chrIV-680258-check-R"
                     /label="chrIV-680258-check-R"
                     /ApEinfo_label="chrIV-680258-check-R"
                     /ApEinfo_fwdcolor="#0080ff"
                     /ApEinfo_revcolor="#008040"
                     /ApEinfo_graphicformat="arrow_data {{0 0.5 0 1 2 0 0 -1 0
                     -0.5} {} 0} width 5 offset 0"
     CDS             2576..2662
                     /locus_tag="RDT1"
                     /label="RDT1"
                     /ApEinfo_label="RDT1"
                     /ApEinfo_fwdcolor="#e9d024"
                     /ApEinfo_revcolor="#e9d024"
                     /ApEinfo_graphicformat="arrow_data {{0 0.5 0 1 2 0 0 -1 0
                     -0.5} {} 0} width 5 offset 0"
     misc_feature    complement(469..474)
                     /locus_tag="HindIII"
                     /label="HindIII"
                     /ApEinfo_label="HindIII"
                     /ApEinfo_fwdcolor="cyan"
                     /ApEinfo_revcolor="#ff80ff"
                     /ApEinfo_graphicformat="arrow_data {{0 1 2 0 0 -1} {} 0}
                     width 5 offset 0"
     protein_bind    2367..2466
                     /locus_tag="Condensin/Sir2 loading RE_100bp Li&Smith 2019"
                     /label="Condensin/Sir2 loading RE_100bp Li&Smith 2019"
                     /ApEinfo_label="Condensin/Sir2 loading RE_100bp Li&Smith
                     2019"
                     /ApEinfo_fwdcolor="cyan"
                     /ApEinfo_revcolor="green"
                     /ApEinfo_graphicformat="arrow_data {{0 0.5 0 1 2 0 0 -1 0
                     -0.5} {} 0} width 5 offset 0"
     misc_feature    1354..1359
                     /locus_tag="EcoRI"
                     /label="EcoRI"
                     /ApEinfo_label="EcoRI"
                     /ApEinfo_fwdcolor="#ff0000"
                     /ApEinfo_revcolor="#ff0000"
                     /ApEinfo_graphicformat="arrow_data {{0 0.5 0 1 2 0 0 -1 0
                     -0.5} {} 0} width 5 offset 0"
     misc_feature    1531..2737
                     /locus_tag="RE-right"
                     /label="RE-right"
                     /ApEinfo_label="RE-right"
                     /ApEinfo_fwdcolor="#ff80ff"
                     /ApEinfo_revcolor="green"
                     /ApEinfo_graphicformat="arrow_data {{0 0.5 0 1 2 0 0 -1 0
                     -0.5} {0 .5 .1 .5 .1 -.5 0 -.5} 0} width 5 offset 0"
     misc_feature    complement(461..466)
                     /locus_tag="EcoRI(1)"
                     /label="EcoRI(1)"
                     /ApEinfo_label="EcoRI"
                     /ApEinfo_fwdcolor="#ff0000"
                     /ApEinfo_revcolor="#ff0000"
                     /ApEinfo_graphicformat="arrow_data {{0 1 2 0 0 -1} {} 0}
                     width 5 offset 0"
     misc_feature    complement(625..1181)
                     /locus_tag="L0.6"
                     /label="L0.6"
                     /ApEinfo_label="L0.6"
                     /ApEinfo_fwdcolor="#f0a70f"
                     /ApEinfo_revcolor="#f0a70f"
                     /ApEinfo_graphicformat="arrow_data {{0 1 2 0 0 -1} {} 0}
                     width 5 offset 0"
ORIGIN
        1 ATAGCTCCTC TTACAGCATA TTCTGCCTTA GTGACACCTG TATTCAAATC TTTTTTAGTA
       61 ATCTTGCCAG CGGGCTTAAA ATCCAAATCC TTTGCGGTGA ACACACCTTT CAAATCCTGT
      121 TGGTGTGTCA TTGTCATGTG TTCTTACTTC TTCTGTGTTT ACCACTTACA AAAACAACAC
      181 TACTGTGGCG CTCCTTCCCT TTATTCTTAT CTTTTATGCC TCTAGAGATA TGAGGAAATA
      241 TTGGGGTATT TACTGAATGA GAAAAGGATG ATGTCAGTCA AGAAAGGATC AAAAAGAAAA
      301 GTGAACAGAA TATAGTTCCC ACACGAAGTA GTAAATTTAG CTATCCTAAA AGTGTATTGG
      361 TAATTTGAAG AGATATGTAG ATGTACATAT GGGACCATAA GAGTAGGAAA AATAAAATAA
      421 AATCGCCAAA CAAGTAGGAG AAGCCTCAAG ATACAAGCCG GAATTCgtAA GCTTTCAGAC
      481 AGCGTTCCGT TATTAGGATT AATAAGGATC GGTCGAAGCT AGTGCAACTT CCTATCGTGT
      541 AAAGTCTAGG GCAAGAACGA CGGTATGAGA TTGCCTTACG AAATAATTTC CTTTCCAACT
      601 ACAGGGTGCC CTACTAGCTC TTGACTGGTC CGCAACAATG GTTACTCTTT CATTCGAATA
      661 CAGTAAGCTG TTATAAATTA AGTTCAAAAC ATGCGCATTA TTACTGGTAT CCAAATTCAA
      721 AGCAAAGTCC ACTAAATGAT GCTTGAACTC GTCTAATTTG AAATCTTGGT TTTCCAAAAA
      781 GGCCAAACGG AACAACTGAG GGGTCCTTTC CAGATCTTGG CAACTTTGAA TTTTTTCAGC
      841 TAGCTCGTCA AAGGAAAAAT TGGCCTCAAT AGAATTGAGC TTGTTCAACT CATTGTTAAT
      901 TGTAGAATAC AGCTCATTAA ATGACCACGT TGGTTGAATA TTGAATCTTA AGATTTTGTT
      961 ATTCGCAATA TAAAGAACAA TATCATCGTC ACCGGTTACT CTATATATCA ATGCAGCCCA
     1021 TACACTCAAA GCGACAGCGT ATTTGTTAGA AAAACTATCA TGAGGCACAT CGAGCTGAGG
     1081 TAGCTGTAAC GAATATGTAG CTTGTTTCGT ATAAGGTTCT TGTTGTGGGC GTAAAAAGTC
     1141 ATGTGGTAAC ACTGAAAGAG TTGGATTATC CAACTTCTCT ATCCAGACCT TTTCGTTAGT
     1201 CATACTCGTC AAGTGTTTGC TGTGGAGCAC GTTGAAGCCG ATTAGTATAA TAGATTTTTT
     1261 CAACTCCAAA CGTCAACAGT CCCGCTCTAG TCTAAGCCGA TAGATGAGGT CATCCGAAGC
     1321 CATTAAGTGC ATAAGCGCTG GGATCTTTCG AACGAATTCT TTCCATGGAG AAAATATTGC
     1381 GAATGAGGCC AAACTTGAAC TTTTTTTTTT TCTGCTAAAA AATTCAGAAA AAAAATGAAA
     1441 TTATTTTCTT AGGTATAATG AAGTAATTAT GACGAAGTAC TTTGAGAACC CATAAAGAGA
     1501 AGCAATTGAA GACGTGTGGA GGACATCAGC CCAAAGATTT GTATTGTCCA GTGACATAAT
     1561 TTTCACTAAA ACATTGATCT GTTTAATAGG TTTGCTATAA ATGCACAATA ATTTTTCACC
     1621 CATGATACCC AATTTCAAGA GAAGCAATTG CTACATATAA TTATTTAGGC TTTACTATCT
     1681 ACTACTCATT GACTGTGCCC TTTTACACAA TTATAACAAA TATGTCAAAG CAGATGCCAT
     1741 GAACTTTGTA TCTGAATTTT TGATTTCCTT TTAATTCTAA TTGCAGACGA CGTAAATATA
     1801 GTTCTGAATT TCAAAGTCAC TGTTAATTAA TTGTTCTAAT TGTTTGGTTT TTTTAATATA
     1861 AATCACTAGT GCTTAAGTTC TGTTGACGCA CACAGTACCT ATCTTTGATT CCTTCGTGCA
     1921 AACAGTATTC CGGCACGTTA ATTGATACCA AAAAGATTTC AAAATCAGAT GCTTCAAGAC
     1981 TAATTGTATA CTTTATGTGA CTTCTGGAGT TTAATTTGTT GTATTGATGA GATAATATTG
     2041 TCTATTATAT TGCCAATAAC AACCAGCGCC AGGTGTACTA AGTCGAGATG ACAGAAAATT
     2101 TATAATAAGT GTAAATACAA TAAATTTTGT AAATAAATAA CTACTTCAAT AGAAATCTCA
     2161 AAGTCGAAGA AACACAGAAC ACAGAATGAA ACTGGACTAA ATGATTTTCA ATAAAGGAAA
     2221 AGCACGAAAA ATTTTTTGAA CTTTTTTGGG ACAGCGTGGA TCGTGTAATT ACTGTATTGG
     2281 GAAATTTACA CGATTCTCGA CAAATAAAGA AAAAGGCGCG TTTAAAGACT TACAAGCACA
     2341 CCTTTGAATT ATTTTTGTTC TCTATGATTA TCAAATGTGC TAGTGTTTGC AAGATGGTGC
     2401 TTTTTTTTCT TTAGATTGCC ACGTTTCTGC TCCTCTTTGT GGTTTTCTTT TTTTTTTTCA
     2461 ATCTTACTTA TAAAATGAAT ATTTCAATTG ATGAATAGCT ATATATTGGA TACAAAAATT
     2521 AGCATTTAAT CGAAAACTGC AGCATGTATT TAATCGAAAA CTACAGCATG TAGCTATGAT
     2581 ACGACAGAAG ATTTTTGTTT TTATAGTTAA GTCAAGAAGA AATTCTATTT GTCCAGCAAT
     2641 CCGGCGCAAA GAAGACTACT AAAGGGTATT GAAAAATTTC TAGAACCAGA AATAATCGAA
     2701 AGCATTACTT TTTTTGGCTC TATAAAGGAG TTCTGGATAG TATCGTGATG TGATCCCTCT
     2761 TGGACCCTTT GCCAATCAAG GGTGAAGCGA AGCCATTTAA AACGTACGAA CAATGGCGGT
     2821 AGTTGAGGTA TGGGTGAGGC CGCAGATTAA ATCCCGGCGG CAGGAGCAAC CGCTTTTAAC
     2881 CAGAATTGTA TGTTATAAAG TATCTGTATA TACGTGTATA TATGTTGTGT GTATGTGAAT
     2941 GAGCAGTGGA TCTAAGTAAC TAAGTCCTCT AGTTCTTCAG GATCGAGGCC TTCTTCGCTG
     3001 TACACTAACT CCATGGTTGG GACGGCGGCA ACTTCTTTGA AGTTCTTAGA CAGCAGTGGT
     3061 AACGCTGCAC CTTCTTCTTG ATTCCGAGTG ATGCACTCAG TCTCATCTTT TTCGCCTTCT
     3121 TCATCAATTT GTTCTAGTGG GAGTAAATCA ACTTTATCTG GGGTGTCATC TTCGTCTTCC
     3181 AAGTCAAGCT TATATGGTGA GTTGAACGTC TTCAGCTTTT CAATATCATC TTGTTGAAAT
     3241 GGGGAATAGC CTTCTGGTAC ATACGGTAAC   
//
