# Supplementary material for: Condensin loop extrusion properties, roadblocks, and role in homology search during recombination in S. cerevisiae
Source: EMBO J. 2026 Mar 23;45(9):3124–55. doi: 10.1038/s44318-026-00748-6 (PMC13144730; doi:10.1038/s44318-026-00748-6)
Supplement: Supplementary file 5 — Dataset EV1 [file 44318_2026_748_MOESM5_ESM.zip › Dataset EV1/Donor_sites_chrIV/chrIV-680258-L0.6_donor.ape]

LOCUS       chrIV_680258_L0_        2086 bp    DNA        linear       17-DEC-2024
DEFINITION  .
ACCESSION   
VERSION     
SOURCE      .
  ORGANISM  .
COMMENT     
COMMENT     
COMMENT     ApEinfo:methylated:1
FEATURES             Location/Qualifiers
     misc_feature    447..460
                     /locus_tag="left-flanking"
                     /label="left-flanking"
                     /ApEinfo_label="left-flanking"
                     /ApEinfo_fwdcolor="#c0c0c0"
                     /ApEinfo_revcolor="green"
                     /ApEinfo_graphicformat="arrow_data {{0 0.5 0 1 2 0 0 -1 0
                     -0.5} {} 0} width 5 offset 0"
     misc_feature    332..446
                     /locus_tag="left-flanking(1)"
                     /label="left-flanking(1)"
                     /ApEinfo_label="left-flanking"
                     /ApEinfo_fwdcolor="#c0c0c0"
                     /ApEinfo_revcolor="green"
                     /ApEinfo_graphicformat="arrow_data {{0 0.5 0 1 2 0 0 -1 0
                     -0.5} {} 0} width 5 offset 0"
     misc_feature    175..193
                     /locus_tag="chrIV-680258-check-F"
                     /label="chrIV-680258-check-F"
                     /ApEinfo_label="chrIV-680258-check-F"
                     /ApEinfo_fwdcolor="#0080ff"
                     /ApEinfo_revcolor="#008040"
                     /ApEinfo_graphicformat="arrow_data {{0 0.5 0 1 2 0 0 -1 0
                     -0.5} {} 0} width 5 offset 0"
     misc_feature    1360..1365
                     /locus_tag="left-flanking(2)"
                     /label="left-flanking(2)"
                     /ApEinfo_label="left-flanking"
                     /ApEinfo_fwdcolor="#c0c0c0"
                     /ApEinfo_revcolor="green"
                     /ApEinfo_graphicformat="arrow_data {{0 0.5 0 1 2 0 0 -1 0
                     -0.5} {} 0} width 5 offset 0"
     misc_feature    1360..1365
                     /locus_tag="Guide for L0.6 insertion"
                     /label="Guide for L0.6 insertion"
                     /ApEinfo_label="Guide for L0.6 insertion"
                     /ApEinfo_fwdcolor="#ffff80"
                     /ApEinfo_revcolor="#ffff80"
                     /ApEinfo_graphicformat="arrow_data {{0 0.5 0 1 2 0 0 -1 0
                     -0.5} {0 .5 .1 .5 .1 -.5 0 -.5} 0} width 5 offset 0"
     misc_feature    complement(1204..1353)
                     /locus_tag="pad 5'"
                     /label="pad 5'"
                     /ApEinfo_label="pad 5'"
                     /ApEinfo_fwdcolor="#ff00ff"
                     /ApEinfo_revcolor="#ff80ff"
                     /ApEinfo_graphicformat="arrow_data {{0 0.5 0 1 2 0 0 -1 0
                     -0.5} {} 0} width 5 offset 0"
     misc_feature    complement(475..624)
                     /locus_tag="pad 3'"
                     /label="pad 3'"
                     /ApEinfo_label="pad 3'"
                     /ApEinfo_fwdcolor="#8000ff"
                     /ApEinfo_revcolor="#8080ff"
                     /ApEinfo_graphicformat="arrow_data {{0 0.5 0 1 2 0 0 -1 0
                     -0.5} {} 0} width 5 offset 0"
     misc_feature    complement(544..562)
                     /locus_tag="APO1490"
                     /label="APO1490"
                     /ApEinfo_label="APO1490"
                     /ApEinfo_fwdcolor="#0080c0"
                     /ApEinfo_revcolor="#80ff00"
                     /ApEinfo_graphicformat="arrow_data {{0 0.5 0 1 2 0 0 -1 0
                     -0.5} {} 0} width 5 offset 0"
     misc_feature    complement(549..567)
                     /locus_tag="APO1491"
                     /label="APO1491"
                     /ApEinfo_label="APO1491"
                     /ApEinfo_fwdcolor="#0080ff"
                     /ApEinfo_revcolor="#80ff00"
                     /ApEinfo_graphicformat="arrow_data {{0 0.5 0 1 2 0 0 -1 0
                     -0.5} {} 0} width 5 offset 0"
     misc_feature    605..624
                     /locus_tag="APO1598"
                     /label="APO1598"
                     /ApEinfo_label="APO1598"
                     /ApEinfo_fwdcolor="cyan"
                     /ApEinfo_revcolor="green"
                     /ApEinfo_graphicformat="arrow_data {{0 0.5 0 1 2 0 0 -1 0
                     -0.5} {} 0} width 5 offset 0"
     misc_feature    1280..1298
                     /locus_tag="APO1488"
                     /label="APO1488"
                     /ApEinfo_label="APO1488"
                     /ApEinfo_fwdcolor="#0080c0"
                     /ApEinfo_revcolor="#008000"
                     /ApEinfo_graphicformat="arrow_data {{0 0.5 0 1 2 0 0 -1 0
                     -0.5} {} 0} width 5 offset 0"
     misc_feature    1264..1283
                     /locus_tag="APO1489"
                     /label="APO1489"
                     /ApEinfo_label="APO1489"
                     /ApEinfo_fwdcolor="#0080c0"
                     /ApEinfo_revcolor="#808000"
                     /ApEinfo_graphicformat="arrow_data {{0 0.5 0 1 2 0 0 -1 0
                     -0.5} {} 0} width 5 offset 0"
     misc_feature    complement(1219..1236)
                     /locus_tag="APO1599"
                     /label="APO1599"
                     /ApEinfo_label="APO1599"
                     /ApEinfo_fwdcolor="#0080ff"
                     /ApEinfo_revcolor="#008040"
                     /ApEinfo_graphicformat="arrow_data {{0 0.5 0 1 2 0 0 -1 0
                     -0.5} {} 0} width 5 offset 0"
     misc_feature    complement(1335..1353)
                     /locus_tag="APO1610"
                     /label="APO1610"
                     /ApEinfo_label="APO1610"
                     /ApEinfo_fwdcolor="#0080ff"
                     /ApEinfo_revcolor="#008040"
                     /ApEinfo_graphicformat="arrow_data {{0 0.5 0 1 2 0 0 -1 0
                     -0.5} {} 0} width 5 offset 0"
     misc_feature    complement(469..474)
                     /locus_tag="HindIII"
                     /label="HindIII"
                     /ApEinfo_label="HindIII"
                     /ApEinfo_fwdcolor="cyan"
                     /ApEinfo_revcolor="#ff80ff"
                     /ApEinfo_graphicformat="arrow_data {{0 1 2 0 0 -1} {} 0}
                     width 5 offset 0"
     misc_feature    1354..1359
                     /locus_tag="EcoRI"
                     /label="EcoRI"
                     /ApEinfo_label="EcoRI"
                     /ApEinfo_fwdcolor="#ff0000"
                     /ApEinfo_revcolor="#ff0000"
                     /ApEinfo_graphicformat="arrow_data {{0 0.5 0 1 2 0 0 -1 0
                     -0.5} {} 0} width 5 offset 0"
     misc_feature    complement(461..466)
                     /locus_tag="EcoRI(1)"
                     /label="EcoRI(1)"
                     /ApEinfo_label="EcoRI"
                     /ApEinfo_fwdcolor="#ff0000"
                     /ApEinfo_revcolor="#ff0000"
                     /ApEinfo_graphicformat="arrow_data {{0 1 2 0 0 -1} {} 0}
                     width 5 offset 0"
     misc_feature    complement(625..1181)
                     /locus_tag="L0.6"
                     /label="L0.6"
                     /ApEinfo_label="L0.6"
                     /ApEinfo_fwdcolor="#f0a70f"
                     /ApEinfo_revcolor="#f0a70f"
                     /ApEinfo_graphicformat="arrow_data {{0 1 2 0 0 -1} {} 0}
                     width 5 offset 0"
     misc_feature    627..645
                     /locus_tag="L600bp-R(SalI)"
                     /label="L600bp-R(SalI)"
                     /ApEinfo_label="L600bp-R(SalI)"
                     /ApEinfo_fwdcolor="#0080ff"
                     /ApEinfo_revcolor="#00c100"
                     /ApEinfo_graphicformat="arrow_data {{0 1 2 0 0 -1} {} 0}
                     width 5 offset 0"
     misc_feature    1066..1084
                     /locus_tag="L-qPCR-R"
                     /label="L-qPCR-R"
                     /ApEinfo_label="L-qPCR-R"
                     /ApEinfo_fwdcolor="#0080ff"
                     /ApEinfo_revcolor="#00c100"
                     /ApEinfo_graphicformat="arrow_data {{0 1 2 0 0 -1} {} 0}
                     width 5 offset 0"
     misc_feature    complement(1981..2002)
                     /locus_tag="chrIV-680258-check-R"
                     /label="chrIV-680258-check-R"
                     /ApEinfo_label="chrIV-680258-check-R"
                     /ApEinfo_fwdcolor="#0080ff"
                     /ApEinfo_revcolor="#008040"
                     /ApEinfo_graphicformat="arrow_data {{0 0.5 0 1 2 0 0 -1 0
                     -0.5} {} 0} width 5 offset 0"
     misc_feature    1366..1530
                     /locus_tag="left-flanking(3)"
                     /label="left-flanking(3)"
                     /ApEinfo_label="left-flanking"
                     /ApEinfo_fwdcolor="#c0c0c0"
                     /ApEinfo_revcolor="green"
                     /ApEinfo_graphicformat="arrow_data {{0 0.5 0 1 2 0 0 -1 0
                     -0.5} {} 0} width 5 offset 0"
     misc_feature    1554..1853
                     /locus_tag="Right-flank"
                     /label="Right-flank"
                     /ApEinfo_label="Right-flank"
                     /ApEinfo_fwdcolor="#ff80c0"
                     /ApEinfo_revcolor="green"
                     /ApEinfo_graphicformat="arrow_data {{0 0.5 0 1 2 0 0 -1 0
                     -0.5} {} 0} width 5 offset 0"
     misc_feature    complement(1534..1553)
                     /locus_tag="guide chrIV-680kb for RE insertion"
                     /label="guide chrIV-680kb for RE insertion"
                     /ApEinfo_label="guide chrIV-680kb for RE insertion"
                     /ApEinfo_fwdcolor="#ffff80"
                     /ApEinfo_revcolor="#ffff80"
                     /ApEinfo_graphicformat="arrow_data {{0 0.5 0 1 2 0 0 -1 0
                     -0.5} {0 .5 .1 .5 .1 -.5 0 -.5} 0} width 5 offset 0"
     misc_feature    447..460
                     /locus_tag="Guide for L0.6 insertion(1)"
                     /label="Guide for L0.6 insertion(1)"
                     /ApEinfo_label="Guide for L0.6 insertion"
                     /ApEinfo_fwdcolor="#ffff80"
                     /ApEinfo_revcolor="#ffff80"
                     /ApEinfo_graphicformat="arrow_data {{0 0.5 0 1 2 0 0 -1 0
                     -0.5} {0 .5 .1 .5 .1 -.5 0 -.5} 0} width 5 offset 0"
ORIGIN
        1 ATAGCTCCTC TTACAGCATA TTCTGCCTTA GTGACACCTG TATTCAAATC TTTTTTAGTA
       61 ATCTTGCCAG CGGGCTTAAA ATCCAAATCC TTTGCGGTGA ACACACCTTT CAAATCCTGT
      121 TGGTGTGTCA TTGTCATGTG TTCTTACTTC TTCTGTGTTT ACCACTTACA AAAACAACAC
      181 TACTGTGGCG CTCCTTCCCT TTATTCTTAT CTTTTATGCC TCTAGAGATA TGAGGAAATA
      241 TTGGGGTATT TACTGAATGA GAAAAGGATG ATGTCAGTCA AGAAAGGATC AAAAAGAAAA
      301 GTGAACAGAA TATAGTTCCC ACACGAAGTA GTAAATTTAG CTATCCTAAA AGTGTATTGG
      361 TAATTTGAAG AGATATGTAG ATGTACATAT GGGACCATAA GAGTAGGAAA AATAAAATAA
      421 AATCGCCAAA CAAGTAGGAG AAGCCTCAAG ATACAAGCCG GAATTCgtAA GCTTTCAGAC
      481 AGCGTTCCGT TATTAGGATT AATAAGGATC GGTCGAAGCT AGTGCAACTT CCTATCGTGT
      541 AAAGTCTAGG GCAAGAACGA CGGTATGAGA TTGCCTTACG AAATAATTTC CTTTCCAACT
      601 ACAGGGTGCC CTACTAGCTC TTGACTGGTC CGCAACAATG GTTACTCTTT CATTCGAATA
      661 CAGTAAGCTG TTATAAATTA AGTTCAAAAC ATGCGCATTA TTACTGGTAT CCAAATTCAA
      721 AGCAAAGTCC ACTAAATGAT GCTTGAACTC GTCTAATTTG AAATCTTGGT TTTCCAAAAA
      781 GGCCAAACGG AACAACTGAG GGGTCCTTTC CAGATCTTGG CAACTTTGAA TTTTTTCAGC
      841 TAGCTCGTCA AAGGAAAAAT TGGCCTCAAT AGAATTGAGC TTGTTCAACT CATTGTTAAT
      901 TGTAGAATAC AGCTCATTAA ATGACCACGT TGGTTGAATA TTGAATCTTA AGATTTTGTT
      961 ATTCGCAATA TAAAGAACAA TATCATCGTC ACCGGTTACT CTATATATCA ATGCAGCCCA
     1021 TACACTCAAA GCGACAGCGT ATTTGTTAGA AAAACTATCA TGAGGCACAT CGAGCTGAGG
     1081 TAGCTGTAAC GAATATGTAG CTTGTTTCGT ATAAGGTTCT TGTTGTGGGC GTAAAAAGTC
     1141 ATGTGGTAAC ACTGAAAGAG TTGGATTATC CAACTTCTCT ATCCAGACCT TTTCGTTAGT
     1201 CATACTCGTC AAGTGTTTGC TGTGGAGCAC GTTGAAGCCG ATTAGTATAA TAGATTTTTT
     1261 CAACTCCAAA CGTCAACAGT CCCGCTCTAG TCTAAGCCGA TAGATGAGGT CATCCGAAGC
     1321 CATTAAGTGC ATAAGCGCTG GGATCTTTCG AACGAATTCT TTCCATGGAG AAAATATTGC
     1381 GAATGAGGCC AAACTTGAAC TTTTTTTTTT TCTGCTAAAA AATTCAGAAA AAAAATGAAA
     1441 TTATTTTCTT AGGTATAATG AAGTAATTAT GACGAAGTAC TTTGAGAACC CATAAAGAGA
     1501 AGCAATTGAA GACGTGTGGA GGACATCAGC CCGCAGCACA TTAGTAGAAA CAATAGTATC
     1561 GTGATGTGAT CCCTCTTGGA CCCTTTGCCA ATCAAGGGTG AAGCGAAGCC ATTTAAAACG
     1621 TACGAACAAT GGCGGTAGTT GAGGTATGGG TGAGGCCGCA GATTAAATCC CGGCGGCAGG
     1681 AGCAACCGCT TTTAACCAGA ATTGTATGTT ATAAAGTATC TGTATATACG TGTATATATG
     1741 TTGTGTGTAT GTGAATGAGC AGTGGATCTA AGTAACTAAG TCCTCTAGTT CTTCAGGATC
     1801 GAGGCCTTCT TCGCTGTACA CTAACTCCAT GGTTGGGACG GCGGCAACTT CTTTGAAGTT
     1861 CTTAGACAGC AGTGGTAACG CTGCACCTTC TTCTTGATTC CGAGTGATGC ACTCAGTCTC
     1921 ATCTTTTTCG CCTTCTTCAT CAATTTGTTC TAGTGGGAGT AAATCAACTT TATCTGGGGT
     1981 GTCATCTTCG TCTTCCAAGT CAAGCTTATA TGGTGAGTTG AACGTCTTCA GCTTTTCAAT
     2041 ATCATCTTGT TGAAATGGGG AATAGCCTTC TGGTACATAC GGTAAC 
//
