# Supplementary material for: Condensin loop extrusion properties, roadblocks, and role in homology search during recombination in S. cerevisiae
Source: EMBO J. 2026 Mar 23;45(9):3124–55. doi: 10.1038/s44318-026-00748-6 (PMC13144730; doi:10.1038/s44318-026-00748-6)
Supplement: Supplementary file 5 — Dataset EV1 [file 44318_2026_748_MOESM5_ESM.zip › Dataset EV1/Donor_sites_chrIV/chrIV-911574-TRP1-L0.6_donor.ape]

LOCUS       chrIV_911574_TRP        3963 bp    DNA        linear       17-DEC-2024
DEFINITION  .
ACCESSION   
VERSION     
SOURCE      .
  ORGANISM  .
COMMENT     
COMMENT     
COMMENT     ApEinfo:methylated:1
FEATURES             Location/Qualifiers
     gene            complement(1205..1879)
                     /locus_tag="TRP1"
                     /label="TRP1"
                     /ApEinfo_label="TRP1"
                     /ApEinfo_fwdcolor="#00ffff"
                     /ApEinfo_revcolor="green"
                     /ApEinfo_graphicformat="arrow_data {{0 1 2 0 0 -1} {} 0}
                     width 5 offset 0"
     misc_feature    3111..3116
                     /locus_tag="HindIII"
                     /label="HindIII"
                     /ApEinfo_label="HindIII"
                     /ApEinfo_fwdcolor="#008080"
                     /ApEinfo_revcolor="green"
                     /ApEinfo_graphicformat="arrow_data {{0 1 2 0 0 -1} {} 0}
                     width 5 offset 0"
     primer_bind     complement(1214..1234)
                     /locus_tag="TRP1 646 FOR"
                     /label="TRP1 646 FOR"
                     /ApEinfo_label="TRP1 646 FOR"
                     /ApEinfo_fwdcolor="cyan"
                     /ApEinfo_revcolor="green"
                     /ApEinfo_graphicformat="arrow_data {{0 1 2 0 0 -1} {} 0}
                     width 5 offset 0"
     misc_feature    682..700
                     /locus_tag="chrIV-910kb-check-F"
                     /label="chrIV-910kb-check-F"
                     /ApEinfo_label="chrIV-910kb-check-F"
                     /ApEinfo_fwdcolor="#0080ff"
                     /ApEinfo_revcolor="#00b75b"
                     /ApEinfo_graphicformat="arrow_data {{0 0.5 0 1 2 0 0 -1 0
                     -0.5} {} 0} width 5 offset 0"
     misc_feature    3119..3124
                     /locus_tag="EcoRI"
                     /label="EcoRI"
                     /ApEinfo_label="EcoRI"
                     /ApEinfo_fwdcolor="#0080c0"
                     /ApEinfo_revcolor="green"
                     /ApEinfo_graphicformat="arrow_data {{0 1 2 0 0 -1} {} 0}
                     width 5 offset 0"
     misc_feature    complement(3684..3703)
                     /locus_tag="ChrIV-910kb-check-R"
                     /label="ChrIV-910kb-check-R"
                     /ApEinfo_label="ChrIV-910kb-check-R"
                     /ApEinfo_fwdcolor="#0080ff"
                     /ApEinfo_revcolor="#00b75b"
                     /ApEinfo_graphicformat="arrow_data {{0 0.5 0 1 2 0 0 -1 0
                     -0.5} {} 0} width 5 offset 0"
     misc_feature    2233..2382
                     /locus_tag="Lambda pad 5'"
                     /label="Lambda pad 5'"
                     /ApEinfo_label="Lambda pad 5'"
                     /ApEinfo_fwdcolor="#b90746"
                     /ApEinfo_revcolor="green"
                     /ApEinfo_graphicformat="arrow_data {{0 0.5 0 1 2 0 0 -1 0
                     -0.5} {} 0} width 5 offset 0"
     primer_bind     1463..1483
                     /locus_tag="TRP1 417 REV"
                     /label="TRP1 417 REV"
                     /ApEinfo_label="TRP1 417 REV"
                     /ApEinfo_fwdcolor="cyan"
                     /ApEinfo_revcolor="#0000ff"
                     /ApEinfo_graphicformat="arrow_data {{0 1 2 0 0 -1} {} 0}
                     width 5 offset 0"
     misc_feature    2383..2960
                     /locus_tag="L0.6"
                     /label="L0.6"
                     /ApEinfo_label="L0.6"
                     /ApEinfo_fwdcolor="#ff8040"
                     /ApEinfo_revcolor="#ff8040"
                     /ApEinfo_graphicformat="arrow_data {{0 0.5 0 1 2 0 0 -1 0
                     -0.5} {} 0} width 5 offset 0"
     primer_bind     complement(1714..1733)
                     /locus_tag="TRP1 147 FOR"
                     /label="TRP1 147 FOR"
                     /ApEinfo_label="TRP1 147 FOR"
                     /ApEinfo_fwdcolor="cyan"
                     /ApEinfo_revcolor="green"
                     /ApEinfo_graphicformat="arrow_data {{0 1 2 0 0 -1} {} 0}
                     width 5 offset 0"
     primer_bind     2405..2409
                     /locus_tag="LYS2-F(SalI)trunc."
                     /label="LYS2-F(SalI)trunc."
                     /ApEinfo_label="LYS2-F(SalI)trunc."
                     /ApEinfo_fwdcolor="#0080c0"
                     /ApEinfo_revcolor="#008000"
                     /ApEinfo_graphicformat="arrow_data {{0 1 2 0 0 -1} {} 0}
                     width 5 offset 0"
     misc_feature    2227..2232
                     /locus_tag="EcoRI(1)"
                     /label="EcoRI(1)"
                     /ApEinfo_label="EcoRI"
                     /ApEinfo_fwdcolor="#008040"
                     /ApEinfo_revcolor="green"
                     /ApEinfo_graphicformat="arrow_data {{0 0.5 0 1 2 0 0 -1 0
                     -0.5} {} 0} width 5 offset 0"
     misc_feature    complement(1592..1597)
                     /locus_tag="GAL-HO EcoRV"
                     /label="GAL-HO EcoRV"
                     /ApEinfo_label="GAL-HO EcoRV"
                     /ApEinfo_fwdcolor="#fc8008"
                     /ApEinfo_revcolor="green"
                     /ApEinfo_graphicformat="arrow_data {{0 1 2 0 0 -1} {} 0}
                     width 5 offset 0"
     primer_bind     2387..2404
                     /locus_tag="LYS2-F(SalI)trunc.(1)"
                     /label="LYS2-F(SalI)trunc.(1)"
                     /ApEinfo_label="LYS2-F(SalI)trunc."
                     /ApEinfo_fwdcolor="#0080c0"
                     /ApEinfo_revcolor="#008000"
                     /ApEinfo_graphicformat="arrow_data {{0 1 2 0 0 -1} {} 0}
                     width 5 offset 0"
     misc_feature    2961..3110
                     /locus_tag="lambda pad 3'"
                     /label="lambda pad 3'"
                     /ApEinfo_label="lambda pad 3'"
                     /ApEinfo_fwdcolor="#c0c0c0"
                     /ApEinfo_revcolor="green"
                     /ApEinfo_graphicformat="arrow_data {{0 0.5 0 1 2 0 0 -1 0
                     -0.5} {} 0} width 5 offset 0"
     primer_bind     complement(1638..1657)
                     /locus_tag="TRP1 223 FOR"
                     /label="TRP1 223 FOR"
                     /ApEinfo_label="TRP1 223 FOR"
                     /ApEinfo_fwdcolor="cyan"
                     /ApEinfo_revcolor="green"
                     /ApEinfo_graphicformat="arrow_data {{0 1 2 0 0 -1} {} 0}
                     width 5 offset 0"
     misc_feature    complement(2502..2520)
                     /locus_tag="L-qPCR-R"
                     /label="L-qPCR-R"
                     /ApEinfo_label="L-qPCR-R"
                     /ApEinfo_fwdcolor="#0080ff"
                     /ApEinfo_revcolor="#00c100"
                     /ApEinfo_graphicformat="arrow_data {{0 1 2 0 0 -1} {} 0}
                     width 5 offset 0"
     misc_feature    complement(2941..2959)
                     /locus_tag="L600bp-R(SalI)"
                     /label="L600bp-R(SalI)"
                     /ApEinfo_label="L600bp-R(SalI)"
                     /ApEinfo_fwdcolor="#0080ff"
                     /ApEinfo_revcolor="#00c100"
                     /ApEinfo_graphicformat="arrow_data {{0 1 2 0 0 -1} {} 0}
                     width 5 offset 0"
     promoter        complement(1880..2226)
                     /locus_tag="pTEF (truncated 32bp on 5')"
                     /label="pTEF (truncated 32bp on 5')"
                     /ApEinfo_label="pTEF (truncated 32bp on 5')"
                     /ApEinfo_fwdcolor="#00ff40"
                     /ApEinfo_revcolor="#346ee0"
                     /ApEinfo_graphicformat="arrow_data {{0 0.5 0 1 2 0 0 -1 0
                     -0.5} {} 0} width 5 offset 0"
     misc_feature    complement(1166..1204)
                     /locus_tag="TGuo1"
                     /label="TGuo1"
                     /ApEinfo_label="TGuo1"
                     /ApEinfo_fwdcolor="#800040"
                     /ApEinfo_revcolor="#800040"
                     /ApEinfo_graphicformat="arrow_data {{0 0.5 0 1 2 0 0 -1 0
                     -0.5} {} 0} width 5 offset 0"
     misc_feature    766..968
                     /locus_tag="YDR222W"
                     /label="YDR222W"
                     /ApEinfo_label="YDR222W"
                     /ApEinfo_fwdcolor="cyan"
                     /ApEinfo_revcolor="green"
                     /ApEinfo_graphicformat="arrow_data {{0 0.5 0 1 2 0 0 -1 0
                     -0.5} {} 0} width 5 offset 0"
     misc_feature    1122..1122
                     /locus_tag="T->A"
                     /label="T->A"
                     /ApEinfo_label="T->A"
                     /ApEinfo_fwdcolor="#ff80ff"
                     /ApEinfo_revcolor="green"
                     /ApEinfo_graphicformat="arrow_data {{0 0.5 0 1 2 0 0 -1 0
                     -0.5} {} 0} width 5 offset 0"
     misc_feature    1157..1165
                     /locus_tag="guide remnant"
                     /label="guide remnant"
                     /ApEinfo_label="guide remnant"
                     /ApEinfo_fwdcolor="#ffff80"
                     /ApEinfo_revcolor="green"
                     /ApEinfo_graphicformat="arrow_data {{0 0.5 0 1 2 0 0 -1 0
                     -0.5} {0 .5 .1 .5 .1 -.5 0 -.5} 0} width 5 offset 0"
     misc_feature    3125..3135
                     /locus_tag="guide remnant(1)"
                     /label="guide remnant(1)"
                     /ApEinfo_label="guide remnant"
                     /ApEinfo_fwdcolor="#ffff80"
                     /ApEinfo_revcolor="green"
                     /ApEinfo_graphicformat="arrow_data {{0 0.5 0 1 2 0 0 -1 0
                     -0.5} {0 .5 .1 .5 .1 -.5 0 -.5} 0} width 5 offset 0"
ORIGIN
        1 TTCAATTACT GTATTCTACG GTTATGGGTG GTATCTATAA AGGCTTCCAA TTGAATTTCA
       61 AGGTTTTTGG CTCAGAAAGT AATAATACTG ACTACGACGT TTGGGAAAGT TTTAAATTGG
      121 ATGACATAGC TGAATTTCAA CCATTAAAGT TTGTCTCTAG AAATGTTATT TTTGAATTTT
      181 TGAGCAACAA AAATGAAAAA TTAGGTTCCA TTGGCCAGTT ATCTATCAAA TGTGATTTAC
      241 CAACATGTAA CAATACAATT CAAAATTTGA AAATCGATTT GTTGGTGGAT TTGTTTCAAG
      301 GTTTTAAGAT GAACCCCAAC GGTTGCAATT ATTATTTTGA CAAACAAATC TCGATGAGTG
      361 ACGAATTCGT TTCCTCAGAC AAAATGATCA GACATGTTTT TGTGCCCAGA GGTAAATGTA
      421 ATGGTAATAT TTCCTACGAT AAAAAACTCA ATAGTGGGGA CTTTCAAAAT AAAAATATTT
      481 CATTAACTGA TGTTCCTGTC GTTTATCTGG ACGCTGTTCA AGGTCTTTTG CCGAATAAAG
      541 CAGCCAGTAA ATGGAATTTC CTATGTTTTC AGAGCGAAAA CTACTCTGTT TTAGCAATTG
      601 AATTCACTAC TCCTCGAGAT CATGATAACG TCACCGTAAC AGTTTGGTCA ATTACTGAAA
      661 AAAACAAACT GATATCTATT GGTTCTTCTG TGCAGAGCCC AAAACGTCAT GTTAGGTTCC
      721 GTGCTACGAG TACAGATAAG GAAAGCGGCT GGGTATATCC AACCTCTATC AAGTTCCCCG
      781 GTGGATTTTC AGAACACGAC TTGAGGCTGG TTAATCGATA CGACGTTCTC GGTGAGTTAC
      841 CAAGCATGGT CAGGTCGTTA GCTCAGAAAA TTGTGAGCAT CAAACCTTTC ATTTATCAAT
      901 ACTGTCAACC TTCTAAATAT AAGCACGAGA AAGGTATTTC TATCGTTGAG AGCACCTTCA
      961 TTAGTTGAAC AAAAGCGTGA ACACTTCCAC ATGAAATTCG TTTTTTGTCC TTTTTTTTCT
     1021 CTTCTTTTTC TCTCCTGTTT CTTCTACCAA CTTTACCTAA TAATTAATGT GTAATCGAAT
     1081 TTTTTTACAT AATCACTACC TAATAACTAA TTTATCATCA CaTTTTTTTT TCATTTTGAG
     1141 GCCACACTTT CCCCCATGGA CTATTTTTGA AATGCCTGCA CCTTTATTTC TAGACAGTTA
     1201 TATACTATTT CTTAGCATTT TTGACGAAAT TTGCTATTTT GTTAGAGTCT TTTACACCAT
     1261 TTGTCTCCAC ACCTCCGCTT ACATCAACAC CAATAACGCC ATTTAATCTA AGCGCATCAC
     1321 CAACATTTTC TGGCGTCAGT CCACCAGCTA ACATAAAATG TAAGCTTTCG GGGCTCTCTT
     1381 GCCTTCCAAC CCAGTCAGAA ATCGAGTTCC AATCCAAAAG TTCACCTGTC CCACCTGCTT
     1441 CTGAATCAAA CAAGGGAATA AACGAATGAG GTTTCTGTGA AGCTGCACTG AGTAGTATGT
     1501 TGCAGTCTTT TGGAAATACG AGTCTTTTAA TAACTGGCAA ACCGAGGAAC TCTTGGTATT
     1561 CTTGCCACGA CTCATCTCCA TGCAGTTGGA CGATATCAAT GCCGTAATCA TTGACCAGAG
     1621 CCAAAACATC CTCCTTAGGT TGATTACGAA ACACGCCAAC CAAGTATTTC GGAGTGCCTG
     1681 AACTATTTTT ATATGCTTTT ACAAGACTTG AAATTTTCCT TGCAATAACC GGGTCAATTG
     1741 TTCTCTTTCT ATTGGGCACA CATATAATAC CCAGCAAGTC AGCATCGGAA TCTAGAGCAC
     1801 ATTCTGCGGC CTCTGTGCTC TGCAAGCCGC AAACTTTCAC CAATGGACCA GAACTACCTG
     1861 TGAAATTAAT AACAGACATG GTTGTTTATG TTCGGATGTG ATGTGAGAAC TGTATCCTAG
     1921 CAAGATTTTA AAAGGAAGTA TATGAAAGAA GAACCTCAGT GGCAAATCCT AACCTTTTAT
     1981 ATTTCTCTAC AGGGGCGCGG CGTGGGGACA ATTCAACGCG TCTGTGAGGG GAGCGTTTCC
     2041 CTGCTCGCAG GTCTGCAGCG AGGAGCCGTA ATTTTTGCTT CGCGCCGTGC GGCCATCAAA
     2101 ATGTATGGAT GCAAATGATT ATACATGGGG ATGTATGGGC TAAATGTACG GGCGACAGTC
     2161 ACATCATGCC CCTGAGCTGC GCACGTCAAG ACTGTCAAGG AGGGTATTCT GGGCCTCCAT
     2221 GTCGCTgaat tcAAGAGCTG GCCATTGCTC AGGTCGAAGT GATGCAGGCA GTTTCTGCCG
     2281 TGCTTAAGGG CAAGTACAGC ATGACCGGTG AAGCCTTCGA TCCGGTTGAG GTGGATATGG
     2341 GCCGCAGTGA GGAGAATAAC ATCACGCAGT CCGGCGGCAC GGATGACTAA CGAAAAGGTC
     2401 TGGATAGAGA AGTTGGATAA TCCAACTCTT TCAGTGTTAC CACATGACTT TTTACGCCCA
     2461 CAACAAGAAC CTTATACGAA ACAAGCTACA TATTCGTTAC AGCTACCTCA GCTCGATGTG
     2521 CCTCATGATA GTTTTTCTAA CAAATACGCT GTCGCTTTGA GTGTATGGGC TGCATTGATA
     2581 TATAGAGTAA CCGGTGACGA TGATATTGTT CTTTATATTG CGAATAACAA AATCTTAAGA
     2641 TTCAATATTC AACCAACGTG GTCATTTAAT GAGCTGTATT CTACAATTAA CAATGAGTTG
     2701 AACAAGCTCA ATTCTATTGA GGCCAATTTT TCCTTTGACG AGCTAGCTGA AAAAATTCAA
     2761 AGTTGCCAAG ATCTGGAAAG GACCCCTCAG TTGTTCCGTT TGGCCTTTTT GGAAAACCAA
     2821 GATTTCAAAT TAGACGAGTT CAAGCATCAT TTAGTGGACT TTGCTTTGAA TTTGGATACC
     2881 AGTAATAATG CGCATGTTTT GAACTTAATT TATAACAGCT TACTGTATTC GAATGAAAGA
     2941 GTAACCATTG TTGCGGACCA AGTGGAGCAA GCGTGACAAG TCCACGTATG ACCCGACCGA
     3001 CGATATCGAA GCCTACTCAC TGAACGCCAG CCGTGTCCTG AATATCATCG TGTTCGATCC
     3061 GAAAGGCTGG GCGCTGTTCC GTTCCTTCAA AGCCGTCAAG GAGAAGCTGG aagcttACga
     3121 attcGCATCA TTGCGCCATG CTTCTTACTT GCGTAAGCCA TAGAACGGAA ATATCATGTT
     3181 CCCCTTGCCG CATGCATATT GAAAACATCA CGGGAACGAG AAGAATGGCA TTTTCGAAAT
     3241 AAAAAGAAAT CATATTTCAA ATGTTGGGGA GAGAAAGCAA AGGGGAATCA ATAATCATTA
     3301 AGGGAAGTCG ATGAAAGTTT CCTTTTCCGA ACTCTACCTC GCCTTATATA AAACCTTGGT
     3361 CTAAACGGAT AAACCGAGAT GTAGTTGAGT TTGTGAATCC AGTTCTTGTC CTTCTTCCTC
     3421 TTTCAAAAAG TGAAGCAATC AGTTGAGAGT GTAGCTATAG AGGTGTGTAC TCTAGAAATC
     3481 AGACTTTCAT AGCAAGCAGA CTTTTTTTTT GTTGAATCTT ACTAGCGGAT TTTTTAGAGT
     3541 TTTCTTCTTC GGACTAATCT GTCAATGGTT CCAGTAAGAT TAATGAGTCA AAAGCCCTCT
     3601 ATAATTGTAT CGAGAAATTT CTTAAAAGAA GGAATATAAT TATTGCGGTC ACTAGAAAGT
     3661 TATAAGAAGG TTACCATTTA ACTGAACAGC AGCGGTATAG TACGGAATAA AAAAGTCTTT
     3721 TAAAATGTTG CTTAGTGCGC CTGTTAACAG TACCGTGCGG CGCAAGCCAC ACAGTCCAAA
     3781 TAAAAAAAAG CCAAAAGAGA CAGGTACAGC TGCTTCCTTT TCGTCGTCCT CTTCAACTGT
     3841 CGTCCTTTCA TCCAATAATG ATGGCAGCTT TGATGCTCTT TGGGACCCCT CTATAAGTAA
     3901 GGCCTCGGAT TTTGAGAGTA GCTATATTAG TGCTAAACGA TTAAAACCAG AAAGTAGTAA
     3961 TAG     
//
