# Supplementary material for: Condensin loop extrusion properties, roadblocks, and role in homology search during recombination in S. cerevisiae
Source: EMBO J. 2026 Mar 23;45(9):3124–55. doi: 10.1038/s44318-026-00748-6 (PMC13144730; doi:10.1038/s44318-026-00748-6)
Supplement: Supplementary file 5 — Dataset EV1 [file 44318_2026_748_MOESM5_ESM.zip › Dataset EV1/DSB_inducible_sites/chrIV-845464-LY-HOcs.str]

LOCUS       chrIV_845464_LY_        3070 bp    DNA        linear       16-DEC-2025
DEFINITION  .
ACCESSION   
VERSION     
SOURCE      .
  ORGANISM  .
COMMENT     
COMMENT     ApEinfo:methylated:1
FEATURES             Location/Qualifiers
     misc_feature    join(1..159,161..200)
                     /locus_tag="Flanking left"
                     /label="Flanking left"
                     /ApEinfo_label="Flanking left"
                     /ApEinfo_fwdcolor="#9b0a64"
                     /ApEinfo_revcolor="green"
                     /ApEinfo_graphicformat="arrow_data {{0 1 2 0 0 -1} {} 0}
                     width 5 offset 0"
     misc_feature    2871..3070
                     /locus_tag="flanking right"
                     /label="flanking right"
                     /ApEinfo_label="flanking right"
                     /ApEinfo_fwdcolor="#a5095a"
                     /ApEinfo_revcolor="green"
                     /ApEinfo_graphicformat="arrow_data {{0 1 2 0 0 -1} {} 0}
                     width 5 offset 0"
     misc_feature    join(2745..2818,2820..2862)
                     /locus_tag="117 bp HOcs"
                     /label="117 bp HOcs"
                     /ApEinfo_label="117 bp HOcs"
                     /ApEinfo_fwdcolor="#ff0000"
                     /ApEinfo_revcolor="green"
                     /ApEinfo_graphicformat="arrow_data {{0 1 2 0 0 -1} {} 0}
                     width 5 offset 0"
     misc_feature    2800..2820
                     /locus_tag="olWDH1766"
                     /label="olWDH1766"
                     /ApEinfo_label="olWDH1766"
                     /ApEinfo_fwdcolor="#0080ff"
                     /ApEinfo_revcolor="#00c100"
                     /ApEinfo_graphicformat="arrow_data {{0 1 2 0 0 -1} {} 0}
                     width 5 offset 0"
     misc_feature    228..233
                     /locus_tag="EcoRI"
                     /label="EcoRI"
                     /ApEinfo_label="EcoRI"
                     /ApEinfo_fwdcolor="cyan"
                     /ApEinfo_revcolor="green"
                     /ApEinfo_graphicformat="arrow_data {{0 1 2 0 0 -1} {} 0}
                     width 5 offset 0"
     misc_feature    complement(2985..3006)
                     /locus_tag="APO1530"
                     /label="APO1530"
                     /ApEinfo_label="APO1530"
                     /ApEinfo_fwdcolor="#0080c0"
                     /ApEinfo_revcolor="#008000"
                     /ApEinfo_graphicformat="arrow_data {{0 0.5 0 1 2 0 0 -1 0
                     -0.5} {} 0} width 5 offset 0"
     CDS             654..2718
                     /locus_tag="LY (first half of LYS2)"
                     /label="LY (first half of LYS2)"
                     /ApEinfo_label="LY (first half of LYS2)"
                     /ApEinfo_fwdcolor="#e9d024"
                     /ApEinfo_revcolor="#e9d024"
                     /ApEinfo_graphicformat="arrow_data {{0 0.5 0 1 2 0 0 -1 0
                     -0.5} {} 0} width 5 offset 0"
     misc_feature    264..590
                     /locus_tag="PhiX174"
                     /label="PhiX174"
                     /ApEinfo_label="PhiX174"
                     /ApEinfo_fwdcolor="#ff80ff"
                     /ApEinfo_revcolor="green"
                     /ApEinfo_graphicformat="arrow_data {{0 1 2 0 0 -1} {} 0}
                     width 5 offset 0"
     misc_feature    672..1227
                     /locus_tag="Region of homology to the two donors"
                     /label="Region of homology to the two donors"
                     /ApEinfo_label="Region of homology to the two donors"
                     /ApEinfo_fwdcolor="cyan"
                     /ApEinfo_revcolor="green"
                     /ApEinfo_graphicformat="arrow_data {{0 0.5 0 1 2 0 0 -1 0
                     -0.5} {} 0} width 5 offset 0"
ORIGIN
        1 agccagatta atgctcagta cactgtaaag aattttttgt ttatatttaa gataagacaa
       61 gatgtcattg atattattgc taaatcacta acaaatggta tttattgatt tttctttcgc
      121 agaacgccac tttaactagg atttaatcat aaaaaaaaaG gtgatcgaca ctgttattca
      181 gttctggact atcgtataga CTGCAGaaaG CATGCaatGG ATCCccaGAA TTCattGACG
      241 TCctcCAATT GgttCATATG tttcattcag gcttctgccg ttttggattt aaccgaagat
      301 gatttcgatt ttctgacgag taacaaagtt tggattgcta ctgaccgctc tcgtgctcgt
      361 cgctgcgttg aggcttgcgt ttatggtacg ctggactttg tgggataccc tcgctttcct
      421 gctcctgttg agtttattgc tgccgtcatt gcttattatg ttcatcccgt caacattcaa
      481 acggcctgtc tcatcatgga aggcgctgaa tttacggaaa acattattaa tggcgtcgag
      541 cgtccggtta aagccgctga attgttcgcg tttaccttgc gtgtacgcgc GATCaAGCTa
      601 ttCCATGGAA AagatctTTT acgcgtAAAg gtaccCCAct taagAAAgag ctcCTAACGA
      661 AAAGGTCTGG ATAGAGAAGT TGGATAATCC AACTCTTTCA GTGTTACCAC ATGACTTTTT
      721 ACGCCCACAA CAAGAACCTT ATACGAAACA AGCTACATAT TCGTTACAGC TACCTCAGCT
      781 CGATGTGCCT CATGATAGTT TTTCTAACAA ATACGCTGTC GCTTTGAGTG TATGGGCTGC
      841 ATTGATATAT AGAGTAACCG GTGACGATGA TATTGTTCTT TATATTGCGA ATAACAAAAT
      901 CTTAAGATTC AATATTCAAC CAACGTGGTC ATTTAATGAG CTGTATTCTA CAATTAACAA
      961 TGAGTTGAAC AAGCTCAATT CTATTGAGGC CAATTTTTCC TTTGACGAGC TAGCTGAAAA
     1021 AATTCAAAGT TGCCAAGATC TGGAAAGGAC CCCTCAGTTG TTCCGTTTGG CCTTTTTGGA
     1081 AAACCAAGAT TTCAAATTAG ACGAGTTCAA GCATCATTTA GTGGACTTTG CTTTGAATTT
     1141 GGATACCAGT AATAATGCGC ATGTTTTGAA CTTAATTTAT AACAGCTTAC TGTATTCGAA
     1201 TGAAAGAGTA ACCATTGTTG CGGACCAATT TACTCAATAT TTGACTGCTG CGCTAAGCGA
     1261 TCCATCCAAT TGCATAACTA AAATCTCTCT GATCACCGCA TCATCCAAGG ATAGTTTACC
     1321 TGATCCAACT AAGAACTTGG GCTGGTGCGA TTTCGTGGGG TGTATTCACG ACATTTTCCA
     1381 GGACAATGCT GAAGCCTTCC CAGAGAGAAC CTGTGTTGTG GAGACTCCAA CACTAAATTC
     1441 CGACAAGTCC CGTTCTTTCA CTTATCGCGA CATCAACCGC ACTTCTAACA TAGTTGCCCA
     1501 TTATTTGATT AAAACAGGTA TCAAAAGAGG TGATGTAGTG ATGATCTATT CTTCTAGGGG
     1561 TGTGGATTTG ATGGTATGTG TGATGGGTGT CTTGAAAGCC GGCGCAACCT TTTCAGTTAT
     1621 CGACCCTGCA TATCCCCCAG CCAGACAAAC CATTTACTTA GGTGTTGCTA AACCACGTGG
     1681 GTTGATTGTT ATTAGAGCTG CTGGACAATT GGATCAACTA GTAGAAGATT ACATCAATGA
     1741 TGAATTGGAG ATTGTTTCAA GAATCAATTC CATCGCTATT CAAGAAAATG GTACCATTGA
     1801 AGGTGGCAAA TTGGACAATG GCGAGGATGT TTTGGCTCCA TATGATCACT ACAAAGACAC
     1861 CAGAACAGGT GTTGTAGTTG GACCAGATTC CAACCCAACC CTATCTTTCA CATCTGGTTC
     1921 CGAAGGTATT CCTAAGGGTG TTCTTGGTAG ACATTTTTCC TTGGCTTATT ATTTCAATTG
     1981 GATGTCCAAA AGGTTCAACT TAACAGAAAA TGATAAATTC ACAATGCTGA GCGGTATTGC
     2041 ACATGATCCA ATTCAAAGAG ATATGTTTAC ACCATTATTT TTAGGTGCCC AATTGTATGT
     2101 CCCTACTCAA GATGATATTG GTACACCGGG CCGTTTAGCG GAATGGATGA GTAAGTATGG
     2161 TTGCACAGTT ACCCATTTAA CACCTGCCAT GGGTCAATTA CTTACTGCCC AAGCTACTAC
     2221 ACCATTCCCT AAGTTACATC ATGCGTTCTT TGTGGGTGAC ATTTTAACAA AACGTGATTG
     2281 TCTGAGGTTA CAAACCTTGG CAGAAAATTG CCGTATTGTT AATATGTACG GTACCACTGA
     2341 AACACAGCGT GCAGTTTCTT ATTTCGAAGT TAAATCAAAA AATGACGATC CAAACTTTTT
     2401 GAAAAAATTG AAAGATGTCA TGCCTGCTGG TAAAGGTATG TTGAACGTTC AGCTACTAGT
     2461 TGTTAACAGG AACGATCGTA CTCAAATATG TGGTATTGGC GAAATAGGTG AGATTTATGT
     2521 TCGTGCAGGT GGTTTGGCCG AAGGTTATAG AGGATTACCA GAATTGAATA AAGAAAAATT
     2581 TGTGAACAAC TGGTTTGTTG AAAAAGATCA CTGGAATTAT TTGGATAAGG ATAATGGTGA
     2641 ACCTTGGAGA CAATTCTGGT TAGGTCCAAG AGATAGATTG TACAGAACGG GTGATTTAGG
     2701 TCGTTATCTA CCAAACGGgt cgacGGCtct agaATTctcg agTTATCTAA ATAAATTCGT
     2761 TTTCAATGAT TAAAATAGCA TAGTCGGGTT TTTCTTTTAG TTTCAGCTTT CCGCAACA*G
     2821 TATAATTTTA TAAACCCTGG TTTTGGTTTT GTAGAGTGGT TGAAcccggg ctattttcat
     2881 tgttaatagg ctcagctgtt cataaaatat gtgaaaattt ttcaacgatt accaagccca
     2941 cgattgtctc gttggcaata ttcagaatga agccttcgta atatggctat gtccgtaatc
     3001 aatcgcctaa gacaccctta cttttcaagt aaagtctcaa gagctttctt cgatccgttt
     3061 aaataagaat     
//
