# Supplementary material for: Condensin loop extrusion properties, roadblocks, and role in homology search during recombination in S. cerevisiae
Source: EMBO J. 2026 Mar 23;45(9):3124–55. doi: 10.1038/s44318-026-00748-6 (PMC13144730; doi:10.1038/s44318-026-00748-6)
Supplement: Supplementary file 5 — Dataset EV1 [file 44318_2026_748_MOESM5_ESM.zip › Dataset EV1/RE_introduced_chrIV/chrIV-680258-RE-inverted.ape]

LOCUS       chrIV_680258_REf        3195 bp    DNA        linear       17-DEC-2024
DEFINITION  .
ACCESSION   
VERSION     
SOURCE      .
  ORGANISM  .
COMMENT     
COMMENT     
COMMENT     ApEinfo:methylated:1
FEATURES             Location/Qualifiers
     misc_feature    complement(632..2662)
                     /locus_tag="RE full"
                     /label="RE full"
                     /ApEinfo_label="RE full"
                     /ApEinfo_fwdcolor="#ff80ff"
                     /ApEinfo_revcolor="green"
                     /ApEinfo_graphicformat="arrow_data {{0 0.5 0 1 2 0 0 -1 0
                     -0.5} {} 0} width 5 offset 0"
     rep_origin      complement(1046..1503)
                     /locus_tag="ARS304"
                     /label="ARS304"
                     /ApEinfo_label="ARS304"
                     /ApEinfo_fwdcolor="#999999"
                     /ApEinfo_revcolor="#999999"
                     /ApEinfo_graphicformat="arrow_data {{0 0.5 0 1 2 0 0 -1 0
                     -0.5} {} 0} width 5 offset 0"
     misc_feature    447..466
                     /locus_tag="left-flanking"
                     /label="left-flanking"
                     /ApEinfo_label="left-flanking"
                     /ApEinfo_fwdcolor="#c0c0c0"
                     /ApEinfo_revcolor="green"
                     /ApEinfo_graphicformat="arrow_data {{0 0.5 0 1 2 0 0 -1 0
                     -0.5} {} 0} width 5 offset 0"
     misc_feature    complement(975..994)
                     /locus_tag="Guide"
                     /label="Guide"
                     /ApEinfo_label="Guide"
                     /ApEinfo_fwdcolor="#80ff80"
                     /ApEinfo_revcolor="#ffff80"
                     /ApEinfo_graphicformat="arrow_data {{0 0.5 0 1 2 0 0 -1 0
                     -0.5} {} 0} width 5 offset 0"
     misc_feature    1930..1949
                     /locus_tag="Guide(1)"
                     /label="Guide(1)"
                     /ApEinfo_label="Guide"
                     /ApEinfo_fwdcolor="#80ff80"
                     /ApEinfo_revcolor="#ffff80"
                     /ApEinfo_graphicformat="arrow_data {{0 0.5 0 1 2 0 0 -1 0
                     -0.5} {} 0} width 5 offset 0"
     misc_feature    complement(1849..1868)
                     /locus_tag="Guide(2)"
                     /label="Guide(2)"
                     /ApEinfo_label="Guide"
                     /ApEinfo_fwdcolor="#80ff80"
                     /ApEinfo_revcolor="#ffff80"
                     /ApEinfo_graphicformat="arrow_data {{0 0.5 0 1 2 0 0 -1 0
                     -0.5} {} 0} width 5 offset 0"
     misc_feature    complement(2641..2662)
                     /locus_tag="RE-A3"
                     /label="RE-A3"
                     /ApEinfo_label="RE-A3"
                     /ApEinfo_fwdcolor="#0080ff"
                     /ApEinfo_revcolor="#008040"
                     /ApEinfo_graphicformat="arrow_data {{0 0.5 0 1 2 0 0 -1 0
                     -0.5} {} 0} width 5 offset 0"
     misc_feature    complement(1814..1838)
                     /locus_tag="RE-A4"
                     /label="RE-A4"
                     /ApEinfo_label="RE-A4"
                     /ApEinfo_fwdcolor="#0080ff"
                     /ApEinfo_revcolor="#008040"
                     /ApEinfo_graphicformat="arrow_data {{0 0.5 0 1 2 0 0 -1 0
                     -0.5} {} 0} width 5 offset 0"
     misc_feature    complement(1894..2595)
                     /locus_tag="RE (left"
                     /label="RE (left"
                     /ApEinfo_label="RE (left"
                     /ApEinfo_fwdcolor="cyan"
                     /ApEinfo_revcolor="green"
                     /ApEinfo_graphicformat="arrow_data {{0 0.5 0 1 2 0 0 -1 0
                     -0.5} {} 0} width 5 offset 0"
     misc_feature    complement(2426..2445)
                     /locus_tag="Guide(3)"
                     /label="Guide(3)"
                     /ApEinfo_label="Guide"
                     /ApEinfo_fwdcolor="#80ff80"
                     /ApEinfo_revcolor="#ffff80"
                     /ApEinfo_graphicformat="arrow_data {{0 0.5 0 1 2 0 0 -1 0
                     -0.5} {} 0} width 5 offset 0"
     misc_feature    complement(1898..1917)
                     /locus_tag="Guide(4)"
                     /label="Guide(4)"
                     /ApEinfo_label="Guide"
                     /ApEinfo_fwdcolor="#80ff80"
                     /ApEinfo_revcolor="#ffff80"
                     /ApEinfo_graphicformat="arrow_data {{0 0.5 0 1 2 0 0 -1 0
                     -0.5} {} 0} width 5 offset 0"
     misc_feature    1829..1848
                     /locus_tag="RE-B1"
                     /label="RE-B1"
                     /ApEinfo_label="RE-B1"
                     /ApEinfo_fwdcolor="#0080ff"
                     /ApEinfo_revcolor="#008040"
                     /ApEinfo_graphicformat="arrow_data {{0 0.5 0 1 2 0 0 -1 0
                     -0.5} {} 0} width 5 offset 0"
     misc_feature    632..653
                     /locus_tag="RE-B3"
                     /label="RE-B3"
                     /ApEinfo_label="RE-B3"
                     /ApEinfo_fwdcolor="#0080ff"
                     /ApEinfo_revcolor="#008040"
                     /ApEinfo_graphicformat="arrow_data {{0 0.5 0 1 2 0 0 -1 0
                     -0.5} {} 0} width 5 offset 0"
     misc_feature    complement(1476..1496)
                     /locus_tag="ARS304-seqF"
                     /label="ARS304-seqF"
                     /ApEinfo_label="ARS304-seqF"
                     /ApEinfo_fwdcolor="#0080ff"
                     /ApEinfo_revcolor="#008040"
                     /ApEinfo_graphicformat="arrow_data {{0 0.5 0 1 2 0 0 -1 0
                     -0.5} {} 0} width 5 offset 0"
     CDS             complement(707..793)
                     /locus_tag="RDT1"
                     /label="RDT1"
                     /ApEinfo_label="RDT1"
                     /ApEinfo_fwdcolor="#e9d024"
                     /ApEinfo_revcolor="#e9d024"
                     /ApEinfo_graphicformat="arrow_data {{0 0.5 0 1 2 0 0 -1 0
                     -0.5} {} 0} width 5 offset 0"
     protein_bind    complement(903..1002)
                     /locus_tag="Condensin/Sir2 loading RE_100bp Li&Smith 2019"
                     /label="Condensin/Sir2 loading RE_100bp Li&Smith 2019"
                     /ApEinfo_label="Condensin/Sir2 loading RE_100bp Li&Smith
                     2019"
                     /ApEinfo_fwdcolor="cyan"
                     /ApEinfo_revcolor="green"
                     /ApEinfo_graphicformat="arrow_data {{0 0.5 0 1 2 0 0 -1 0
                     -0.5} {} 0} width 5 offset 0"
     misc_feature    447..466
                     /locus_tag="Guide for L0.6 insertion"
                     /label="Guide for L0.6 insertion"
                     /ApEinfo_label="Guide for L0.6 insertion"
                     /ApEinfo_fwdcolor="#ff8000"
                     /ApEinfo_revcolor="green"
                     /ApEinfo_graphicformat="arrow_data {{0 0.5 0 1 2 0 0 -1 0
                     -0.5} {0 .5 .1 .5 .1 -.5 0 -.5} 0} width 5 offset 0"
     misc_feature    join(332..446,467..631)
                     /locus_tag="left"
                     /label="left"
                     /ApEinfo_label="left"
                     /ApEinfo_fwdcolor="#c0c0c0"
                     /ApEinfo_revcolor="green"
                     /ApEinfo_graphicformat="arrow_data {{0 0.5 0 1 2 0 0 -1 0
                     -0.5} {} 0} width 5 offset 0"
     CDS             complement(2877..2962)
                     /locus_tag="PDS1"
                     /label="PDS1"
                     /ApEinfo_label="PDS1"
                     /ApEinfo_fwdcolor="#e9d024"
                     /ApEinfo_revcolor="#e9d024"
                     /ApEinfo_graphicformat="arrow_data {{0 0.5 0 1 2 0 0 -1 0
                     -0.5} {} 0} width 5 offset 0"
     misc_feature    2663..2962
                     /locus_tag="Right"
                     /label="Right"
                     /ApEinfo_label="Right"
                     /ApEinfo_fwdcolor="#ff80c0"
                     /ApEinfo_revcolor="green"
                     /ApEinfo_graphicformat="arrow_data {{0 0.5 0 1 2 0 0 -1 0
                     -0.5} {} 0} width 5 offset 0"
     misc_feature    175..193
                     /locus_tag="chrIV-680258-check-F"
                     /label="chrIV-680258-check-F"
                     /ApEinfo_label="chrIV-680258-check-F"
                     /ApEinfo_fwdcolor="#0080ff"
                     /ApEinfo_revcolor="#008040"
                     /ApEinfo_graphicformat="arrow_data {{0 0.5 0 1 2 0 0 -1 0
                     -0.5} {} 0} width 5 offset 0"
     misc_feature    complement(3090..3111)
                     /locus_tag="chrIV-680258-check-R"
                     /label="chrIV-680258-check-R"
                     /ApEinfo_label="chrIV-680258-check-R"
                     /ApEinfo_fwdcolor="#0080ff"
                     /ApEinfo_revcolor="#008040"
                     /ApEinfo_graphicformat="arrow_data {{0 0.5 0 1 2 0 0 -1 0
                     -0.5} {} 0} width 5 offset 0"
ORIGIN
        1 ATAGCTCCTC TTACAGCATA TTCTGCCTTA GTGACACCTG TATTCAAATC TTTTTTAGTA
       61 ATCTTGCCAG CGGGCTTAAA ATCCAAATCC TTTGCGGTGA ACACACCTTT CAAATCCTGT
      121 TGGTGTGTCA TTGTCATGTG TTCTTACTTC TTCTGTGTTT ACCACTTACA AAAACAACAC
      181 TACTGTGGCG CTCCTTCCCT TTATTCTTAT CTTTTATGCC TCTAGAGATA TGAGGAAATA
      241 TTGGGGTATT TACTGAATGA GAAAAGGATG ATGTCAGTCA AGAAAGGATC AAAAAGAAAA
      301 GTGAACAGAA TATAGTTCCC ACACGAAGTA GTAAATTTAG CTATCCTAAA AGTGTATTGG
      361 TAATTTGAAG AGATATGTAG ATGTACATAT GGGACCATAA GAGTAGGAAA AATAAAATAA
      421 AATCGCCAAA CAAGTAGGAG AAGCCTCAAG ATACAAGCCG TTTCCATGGA GAAAATATTG
      481 CGAATGAGGC CAAACTTGAA CTTTTTTTTT TTCTGCTAAA AAATTCAGAA AAAAAATGAA
      541 ATTATTTTCT TAGGTATAAT GAAGTAATTA TGACGAAGTA CTTTGAGAAC CCATAAAGAG
      601 AAGCAATTGA AGACGTGTGG AGGACATCAG CTCCAGAACT CCTTTATAGA GCCAAAAAAA
      661 GTAATGCTTT CGATTATTTC TGGTTCTAGA AATTTTTCAA TACCCTTTAG TAGTCTTCTT
      721 TGCGCCGGAT TGCTGGACAA ATAGAATTTC TTCTTGACTT AACTATAAAA ACAAAAATCT
      781 TCTGTCGTAT CATAGCTACA TGCTGTAGTT TTCGATTAAA TACATGCTGC AGTTTTCGAT
      841 TAAATGCTAA TTTTTGTATC CAATATATAG CTATTCATCA ATTGAAATAT TCATTTTATA
      901 AGTAAGATTG AAAAAAAAAA AGAAAACCAC AAAGAGGAGC AGAAACGTGG CAATCTAAAG
      961 AAAAAAAAGC ACCATCTTGC AAACACTAGC ACATTTGATA ATCATAGAGA ACAAAAATAA
     1021 TTCAAAGGTG TGCTTGTAAG TCTTTAAACG CGCCTTTTTC TTTATTTGTC GAGAATCGTG
     1081 TAAATTTCCC AATACAGTAA TTACACGATC CACGCTGTCC CAAAAAAGTT CAAAAAATTT
     1141 TTCGTGCTTT TCCTTTATTG AAAATCATTT AGTCCAGTTT CATTCTGTGT TCTGTGTTTC
     1201 TTCGACTTTG AGATTTCTAT TGAAGTAGTT ATTTATTTAC AAAATTTATT GTATTTACAC
     1261 TTATTATAAA TTTTCTGTCA TCTCGACTTA GTACACCTGG CGCTGGTTGT TATTGGCAAT
     1321 ATAATAGACA ATATTATCTC ATCAATACAA CAAATTAAAC TCCAGAAGTC ACATAAAGTA
     1381 TACAATTAGT CTTGAAGCAT CTGATTTTGA AATCTTTTTG GTATCAATTA ACGTGCCGGA
     1441 ATACTGTTTG CACGAAGGAA TCAAAGATAG GTACTGTGTG CGTCAACAGA ACTTAAGCAC
     1501 TAGTGATTTA TATTAAAAAA ACCAAACAAT TAGAACAATT AATTAACAGT GACTTTGAAA
     1561 TTCAGAACTA TATTTACGTC GTCTGCAATT AGAATTAAAA GGAAATCAAA AATTCAGATA
     1621 CAAAGTTCAT GGCATCTGCT TTGACATATT TGTTATAATT GTGTAAAAGG GCACAGTCAA
     1681 TGAGTAGTAG ATAGTAAAGC CTAAATAATT ATATGTAGCA ATTGCTTCTC TTGAAATTGG
     1741 GTATCATGGG TGAAAAATTA TTGTGCATTT ATAGCAAACC TATTAAACAG ATCAATGTTT
     1801 TAGTGAAAAT TATGTCACTG GACAATACAA ATCTTTGGAA ACCGTCCCTA GAATTTGGAA
     1861 TTGGATAATT TAACTCTTTA GAATATAACA TCTACCGAAG TACAACAATA TCCATTTTAT
     1921 TAACGAAAGT ACTGCTACAA TGAAAGTATG GGTTATTATT ACCTACGAAT TTTAATCCTG
     1981 TTTCCCTAAT ACTGTAGTCC CATTTTCCTT CTTTTTCCTA GTGAAAAATA CATGCCTTGT
     2041 TTCTGAGTTT TAGAGAATTA CCTGCTGCAA AGTAGTAATT CGTTCACCAT CAAAGAGTCC
     2101 TTAATTTTCA TTGTTTCGTA AATTCTCAAA CAAATTTACA AAGTTTTCAA TGGCTTGCAA
     2161 ATATTGTTTT GTTTATTAAA CATTTACAAA CTTAAATAAA CAAACCAACA AATAAATAAA
     2221 CAAATCAACA AATAAATAAA CAAATAAATA AACAAAAAAC TATGATAAAA TATTTCTAAA
     2281 AATCTAATTG GAAAACAAAA AACTATCCAA AACCCTGGGC AAAATAATTA TTTCGAATAA
     2341 GTACCTCGAC TTCAAATCAA AACAAACAAA CAAACAAGCA AACAAACAAA TAAACAAACA
     2401 AATTCTCTGT TCCTATTTTC TTCCTCTTTG TTCTGCACTT CCAGCTTTTT ATGCGAGAAC
     2461 ATCGTGTAAA CTTCCTATTT AAGTAATTAC ATGGCTGAAA AAGTGAACAC GCTAGAACAC
     2521 GAAAAGACAA AAAAGAAAAA TGGAAAAAAC AGAGGAAAAT CAAGTAGAAT AATGTTTATT
     2581 TACCTTTCAC TCAACTGTAT CTTTTTGTTT ATTTACTTTT CGAGTTTGCA TAATTGTACT
     2641 GAATCAATCC TTGCGCAATT TGTAGTATCG TGATGTGATC CCTCTTGGAC CCTTTGCCAA
     2701 TCAAGGGTGA AGCGAAGCCA TTTAAAACGT ACGAACAATG GCGGTAGTTG AGGTATGGGT
     2761 GAGGCCGCAG ATTAAATCCC GGCGGCAGGA GCAACCGCTT TTAACCAGAA TTGTATGTTA
     2821 TAAAGTATCT GTATATACGT GTATATATGT TGTGTGTATG TGAATGAGCA GTGGATCTAA
     2881 GTAACTAAGT CCTCTAGTTC TTCAGGATCG AGGCCTTCTT CGCTGTACAC TAACTCCATG
     2941 GTTGGGACGG CGGCAACTTC TTTGAAGTTC TTAGACAGCA GTGGTAACGC TGCACCTTCT
     3001 TCTTGATTCC GAGTGATGCA CTCAGTCTCA TCTTTTTCGC CTTCTTCATC AATTTGTTCT
     3061 AGTGGGAGTA AATCAACTTT ATCTGGGGTG TCATCTTCGT CTTCCAAGTC AAGCTTATAT
     3121 GGTGAGTTGA ACGTCTTCAG CTTTTCAATA TCATCTTGTT GAAATGGGGA ATAGCCTTCT
     3181 GGTACATACG GTAAC    
//
