# Supplementary material for: Condensin loop extrusion properties, roadblocks, and role in homology search during recombination in S. cerevisiae
Source: EMBO J. 2026 Mar 23;45(9):3124–55. doi: 10.1038/s44318-026-00748-6 (PMC13144730; doi:10.1038/s44318-026-00748-6)
Supplement: Supplementary file 5 — Dataset EV1 [file 44318_2026_748_MOESM5_ESM.zip › Dataset EV1/RE_introduced_chrIV/chrIV-680258-RE.ape]

LOCUS       chrIV_680258_REf        3195 bp    DNA        linear       17-DEC-2024
DEFINITION  .
ACCESSION   
VERSION     
SOURCE      .
  ORGANISM  .
COMMENT     
COMMENT     ApEinfo:methylated:1
FEATURES             Location/Qualifiers
     misc_feature    632..2662
                     /locus_tag="RE full"
                     /label="RE full"
                     /ApEinfo_label="RE full"
                     /ApEinfo_fwdcolor="#ff80ff"
                     /ApEinfo_revcolor="green"
                     /ApEinfo_graphicformat="arrow_data {{0 0.5 0 1 2 0 0 -1 0
                     -0.5} {} 0} width 5 offset 0"
     rep_origin      1791..2248
                     /locus_tag="ARS304"
                     /label="ARS304"
                     /ApEinfo_label="ARS304"
                     /ApEinfo_fwdcolor="#999999"
                     /ApEinfo_revcolor="#999999"
                     /ApEinfo_graphicformat="arrow_data {{0 0.5 0 1 2 0 0 -1 0
                     -0.5} {} 0} width 5 offset 0"
     misc_feature    2300..2319
                     /locus_tag="Guide"
                     /label="Guide"
                     /ApEinfo_label="Guide"
                     /ApEinfo_fwdcolor="#80ff80"
                     /ApEinfo_revcolor="#ffff80"
                     /ApEinfo_graphicformat="arrow_data {{0 0.5 0 1 2 0 0 -1 0
                     -0.5} {} 0} width 5 offset 0"
     misc_feature    complement(1345..1364)
                     /locus_tag="Guide(1)"
                     /label="Guide(1)"
                     /ApEinfo_label="Guide"
                     /ApEinfo_fwdcolor="#80ff80"
                     /ApEinfo_revcolor="#ffff80"
                     /ApEinfo_graphicformat="arrow_data {{0 0.5 0 1 2 0 0 -1 0
                     -0.5} {} 0} width 5 offset 0"
     misc_feature    1426..1445
                     /locus_tag="Guide(2)"
                     /label="Guide(2)"
                     /ApEinfo_label="Guide"
                     /ApEinfo_fwdcolor="#80ff80"
                     /ApEinfo_revcolor="#ffff80"
                     /ApEinfo_graphicformat="arrow_data {{0 0.5 0 1 2 0 0 -1 0
                     -0.5} {} 0} width 5 offset 0"
     misc_feature    632..653
                     /locus_tag="RE-A3"
                     /label="RE-A3"
                     /ApEinfo_label="RE-A3"
                     /ApEinfo_fwdcolor="#0080ff"
                     /ApEinfo_revcolor="#008040"
                     /ApEinfo_graphicformat="arrow_data {{0 0.5 0 1 2 0 0 -1 0
                     -0.5} {} 0} width 5 offset 0"
     misc_feature    1456..1480
                     /locus_tag="RE-A4"
                     /label="RE-A4"
                     /ApEinfo_label="RE-A4"
                     /ApEinfo_fwdcolor="#0080ff"
                     /ApEinfo_revcolor="#008040"
                     /ApEinfo_graphicformat="arrow_data {{0 0.5 0 1 2 0 0 -1 0
                     -0.5} {} 0} width 5 offset 0"
     misc_feature    699..1400
                     /locus_tag="RE (left"
                     /label="RE (left"
                     /ApEinfo_label="RE (left"
                     /ApEinfo_fwdcolor="cyan"
                     /ApEinfo_revcolor="green"
                     /ApEinfo_graphicformat="arrow_data {{0 0.5 0 1 2 0 0 -1 0
                     -0.5} {} 0} width 5 offset 0"
     misc_feature    849..868
                     /locus_tag="Guide(3)"
                     /label="Guide(3)"
                     /ApEinfo_label="Guide"
                     /ApEinfo_fwdcolor="#80ff80"
                     /ApEinfo_revcolor="#ffff80"
                     /ApEinfo_graphicformat="arrow_data {{0 0.5 0 1 2 0 0 -1 0
                     -0.5} {} 0} width 5 offset 0"
     misc_feature    1377..1396
                     /locus_tag="Guide(4)"
                     /label="Guide(4)"
                     /ApEinfo_label="Guide"
                     /ApEinfo_fwdcolor="#80ff80"
                     /ApEinfo_revcolor="#ffff80"
                     /ApEinfo_graphicformat="arrow_data {{0 0.5 0 1 2 0 0 -1 0
                     -0.5} {} 0} width 5 offset 0"
     misc_feature    complement(1446..1465)
                     /locus_tag="RE-B1"
                     /label="RE-B1"
                     /ApEinfo_label="RE-B1"
                     /ApEinfo_fwdcolor="#0080ff"
                     /ApEinfo_revcolor="#008040"
                     /ApEinfo_graphicformat="arrow_data {{0 0.5 0 1 2 0 0 -1 0
                     -0.5} {} 0} width 5 offset 0"
     misc_feature    complement(2641..2662)
                     /locus_tag="RE-B3"
                     /label="RE-B3"
                     /ApEinfo_label="RE-B3"
                     /ApEinfo_fwdcolor="#0080ff"
                     /ApEinfo_revcolor="#008040"
                     /ApEinfo_graphicformat="arrow_data {{0 0.5 0 1 2 0 0 -1 0
                     -0.5} {} 0} width 5 offset 0"
     misc_feature    1798..1818
                     /locus_tag="ARS304-seqF"
                     /label="ARS304-seqF"
                     /ApEinfo_label="ARS304-seqF"
                     /ApEinfo_fwdcolor="#0080ff"
                     /ApEinfo_revcolor="#008040"
                     /ApEinfo_graphicformat="arrow_data {{0 0.5 0 1 2 0 0 -1 0
                     -0.5} {} 0} width 5 offset 0"
     CDS             2501..2587
                     /locus_tag="RDT1"
                     /label="RDT1"
                     /ApEinfo_label="RDT1"
                     /ApEinfo_fwdcolor="#e9d024"
                     /ApEinfo_revcolor="#e9d024"
                     /ApEinfo_graphicformat="arrow_data {{0 0.5 0 1 2 0 0 -1 0
                     -0.5} {} 0} width 5 offset 0"
     protein_bind    2292..2391
                     /locus_tag="Condensin/Sir2 loading RE_100bp Li&Smith 2019"
                     /label="Condensin/Sir2 loading RE_100bp Li&Smith 2019"
                     /ApEinfo_label="Condensin/Sir2 loading RE_100bp Li&Smith
                     2019"
                     /ApEinfo_fwdcolor="cyan"
                     /ApEinfo_revcolor="green"
                     /ApEinfo_graphicformat="arrow_data {{0 0.5 0 1 2 0 0 -1 0
                     -0.5} {} 0} width 5 offset 0"
     misc_feature    447..466
                     /locus_tag="left-flanking"
                     /label="left-flanking"
                     /ApEinfo_label="left-flanking"
                     /ApEinfo_fwdcolor="#c0c0c0"
                     /ApEinfo_revcolor="green"
                     /ApEinfo_graphicformat="arrow_data {{0 0.5 0 1 2 0 0 -1 0
                     -0.5} {} 0} width 5 offset 0"
     misc_feature    447..466
                     /locus_tag="Guide for L0.6 insertion"
                     /label="Guide for L0.6 insertion"
                     /ApEinfo_label="Guide for L0.6 insertion"
                     /ApEinfo_fwdcolor="#ff8000"
                     /ApEinfo_revcolor="green"
                     /ApEinfo_graphicformat="arrow_data {{0 0.5 0 1 2 0 0 -1 0
                     -0.5} {0 .5 .1 .5 .1 -.5 0 -.5} 0} width 5 offset 0"
     misc_feature    join(332..446,467..631)
                     /locus_tag="left"
                     /label="left"
                     /ApEinfo_label="left"
                     /ApEinfo_fwdcolor="#c0c0c0"
                     /ApEinfo_revcolor="green"
                     /ApEinfo_graphicformat="arrow_data {{0 0.5 0 1 2 0 0 -1 0
                     -0.5} {} 0} width 5 offset 0"
     CDS             complement(2877..2962)
                     /locus_tag="PDS1"
                     /label="PDS1"
                     /ApEinfo_label="PDS1"
                     /ApEinfo_fwdcolor="#e9d024"
                     /ApEinfo_revcolor="#e9d024"
                     /ApEinfo_graphicformat="arrow_data {{0 0.5 0 1 2 0 0 -1 0
                     -0.5} {} 0} width 5 offset 0"
     misc_feature    2663..2962
                     /locus_tag="Right"
                     /label="Right"
                     /ApEinfo_label="Right"
                     /ApEinfo_fwdcolor="#ff80c0"
                     /ApEinfo_revcolor="green"
                     /ApEinfo_graphicformat="arrow_data {{0 0.5 0 1 2 0 0 -1 0
                     -0.5} {} 0} width 5 offset 0"
     misc_feature    175..193
                     /locus_tag="chrIV-680258-check-F"
                     /label="chrIV-680258-check-F"
                     /ApEinfo_label="chrIV-680258-check-F"
                     /ApEinfo_fwdcolor="#0080ff"
                     /ApEinfo_revcolor="#008040"
                     /ApEinfo_graphicformat="arrow_data {{0 0.5 0 1 2 0 0 -1 0
                     -0.5} {} 0} width 5 offset 0"
     misc_feature    complement(3090..3111)
                     /locus_tag="chrIV-680258-check-R"
                     /label="chrIV-680258-check-R"
                     /ApEinfo_label="chrIV-680258-check-R"
                     /ApEinfo_fwdcolor="#0080ff"
                     /ApEinfo_revcolor="#008040"
                     /ApEinfo_graphicformat="arrow_data {{0 0.5 0 1 2 0 0 -1 0
                     -0.5} {} 0} width 5 offset 0"
ORIGIN
        1 ATAGCTCCTC TTACAGCATA TTCTGCCTTA GTGACACCTG TATTCAAATC TTTTTTAGTA
       61 ATCTTGCCAG CGGGCTTAAA ATCCAAATCC TTTGCGGTGA ACACACCTTT CAAATCCTGT
      121 TGGTGTGTCA TTGTCATGTG TTCTTACTTC TTCTGTGTTT ACCACTTACA AAAACAACAC
      181 TACTGTGGCG CTCCTTCCCT TTATTCTTAT CTTTTATGCC TCTAGAGATA TGAGGAAATA
      241 TTGGGGTATT TACTGAATGA GAAAAGGATG ATGTCAGTCA AGAAAGGATC AAAAAGAAAA
      301 GTGAACAGAA TATAGTTCCC ACACGAAGTA GTAAATTTAG CTATCCTAAA AGTGTATTGG
      361 TAATTTGAAG AGATATGTAG ATGTACATAT GGGACCATAA GAGTAGGAAA AATAAAATAA
      421 AATCGCCAAA CAAGTAGGAG AAGCCTCAAG ATACAAGCCG TTTCCATGGA GAAAATATTG
      481 CGAATGAGGC CAAACTTGAA CTTTTTTTTT TTCTGCTAAA AAATTCAGAA AAAAAATGAA
      541 ATTATTTTCT TAGGTATAAT GAAGTAATTA TGACGAAGTA CTTTGAGAAC CCATAAAGAG
      601 AAGCAATTGA AGACGTGTGG AGGACATCAG CCAAATTGCG CAAGGATTGA TTCAGTACAA
      661 TTATGCAAAC TCGAAAAGTA AATAAACAAA AAGATACAGT TGAGTGAAAG GTAAATAAAC
      721 ATTATTCTAC TTGATTTTCC TCTGTTTTTT CCATTTTTCT TTTTTGTCTT TTCGTGTTCT
      781 AGCGTGTTCA CTTTTTCAGC CATGTAATTA CTTAAATAGG AAGTTTACAC GATGTTCTCG
      841 CATAAAAAGC TGGAAGTGCA GAACAAAGAG GAAGAAAATA GGAACAGAGA ATTTGTTTGT
      901 TTATTTGTTT GTTTGCTTGT TTGTTTGTTT GTTTTGATTT GAAGTCGAGG TACTTATTCG
      961 AAATAATTAT TTTGCCCAGG GTTTTGGATA GTTTTTTGTT TTCCAATTAG ATTTTTAGAA
     1021 ATATTTTATC ATAGTTTTTT GTTTATTTAT TTGTTTATTT ATTTGTTGAT TTGTTTATTT
     1081 ATTTGTTGGT TTGTTTATTT AAGTTTGTAA ATGTTTAATA AACAAAACAA TATTTGCAAG
     1141 CCATTGAAAA CTTTGTAAAT TTGTTTGAGA ATTTACGAAA CAATGAAAAT TAAGGACTCT
     1201 TTGATGGTGA ACGAATTACT ACTTTGCAGC AGGTAATTCT CTAAAACTCA GAAACAAGGC
     1261 ATGTATTTTT CACTAGGAAA AAGAAGGAAA ATGGGACTAC AGTATTAGGG AAACAGGATT
     1321 AAAATTCGTA GGTAATAATA ACCCATACTT TCATTGTAGC AGTACTTTCG TTAATAAAAT
     1381 GGATATTGTT GTACTTCGGT AGATGTTATA TTCTAAAGAG TTAAATTATC CAATTCCAAA
     1441 TTCTAGGGAC GGTTTCCAAA GATTTGTATT GTCCAGTGAC ATAATTTTCA CTAAAACATT
     1501 GATCTGTTTA ATAGGTTTGC TATAAATGCA CAATAATTTT TCACCCATGA TACCCAATTT
     1561 CAAGAGAAGC AATTGCTACA TATAATTATT TAGGCTTTAC TATCTACTAC TCATTGACTG
     1621 TGCCCTTTTA CACAATTATA ACAAATATGT CAAAGCAGAT GCCATGAACT TTGTATCTGA
     1681 ATTTTTGATT TCCTTTTAAT TCTAATTGCA GACGACGTAA ATATAGTTCT GAATTTCAAA
     1741 GTCACTGTTA ATTAATTGTT CTAATTGTTT GGTTTTTTTA ATATAAATCA CTAGTGCTTA
     1801 AGTTCTGTTG ACGCACACAG TACCTATCTT TGATTCCTTC GTGCAAACAG TATTCCGGCA
     1861 CGTTAATTGA TACCAAAAAG ATTTCAAAAT CAGATGCTTC AAGACTAATT GTATACTTTA
     1921 TGTGACTTCT GGAGTTTAAT TTGTTGTATT GATGAGATAA TATTGTCTAT TATATTGCCA
     1981 ATAACAACCA GCGCCAGGTG TACTAAGTCG AGATGACAGA AAATTTATAA TAAGTGTAAA
     2041 TACAATAAAT TTTGTAAATA AATAACTACT TCAATAGAAA TCTCAAAGTC GAAGAAACAC
     2101 AGAACACAGA ATGAAACTGG ACTAAATGAT TTTCAATAAA GGAAAAGCAC GAAAAATTTT
     2161 TTGAACTTTT TTGGGACAGC GTGGATCGTG TAATTACTGT ATTGGGAAAT TTACACGATT
     2221 CTCGACAAAT AAAGAAAAAG GCGCGTTTAA AGACTTACAA GCACACCTTT GAATTATTTT
     2281 TGTTCTCTAT GATTATCAAA TGTGCTAGTG TTTGCAAGAT GGTGCTTTTT TTTCTTTAGA
     2341 TTGCCACGTT TCTGCTCCTC TTTGTGGTTT TCTTTTTTTT TTTCAATCTT ACTTATAAAA
     2401 TGAATATTTC AATTGATGAA TAGCTATATA TTGGATACAA AAATTAGCAT TTAATCGAAA
     2461 ACTGCAGCAT GTATTTAATC GAAAACTACA GCATGTAGCT ATGATACGAC AGAAGATTTT
     2521 TGTTTTTATA GTTAAGTCAA GAAGAAATTC TATTTGTCCA GCAATCCGGC GCAAAGAAGA
     2581 CTACTAAAGG GTATTGAAAA ATTTCTAGAA CCAGAAATAA TCGAAAGCAT TACTTTTTTT
     2641 GGCTCTATAA AGGAGTTCTG GATAGTATCG TGATGTGATC CCTCTTGGAC CCTTTGCCAA
     2701 TCAAGGGTGA AGCGAAGCCA TTTAAAACGT ACGAACAATG GCGGTAGTTG AGGTATGGGT
     2761 GAGGCCGCAG ATTAAATCCC GGCGGCAGGA GCAACCGCTT TTAACCAGAA TTGTATGTTA
     2821 TAAAGTATCT GTATATACGT GTATATATGT TGTGTGTATG TGAATGAGCA GTGGATCTAA
     2881 GTAACTAAGT CCTCTAGTTC TTCAGGATCG AGGCCTTCTT CGCTGTACAC TAACTCCATG
     2941 GTTGGGACGG CGGCAACTTC TTTGAAGTTC TTAGACAGCA GTGGTAACGC TGCACCTTCT
     3001 TCTTGATTCC GAGTGATGCA CTCAGTCTCA TCTTTTTCGC CTTCTTCATC AATTTGTTCT
     3061 AGTGGGAGTA AATCAACTTT ATCTGGGGTG TCATCTTCGT CTTCCAAGTC AAGCTTATAT
     3121 GGTGAGTTGA ACGTCTTCAG CTTTTCAATA TCATCTTGTT GAAATGGGGA ATAGCCTTCT
     3181 GGTACATACG GTAAC    
//
