# Supplementary material for: Condensin loop extrusion properties, roadblocks, and role in homology search during recombination in S. cerevisiae
Source: EMBO J. 2026 Mar 23;45(9):3124–55. doi: 10.1038/s44318-026-00748-6 (PMC13144730; doi:10.1038/s44318-026-00748-6)
Supplement: Supplementary file 5 — Dataset EV1 [file 44318_2026_748_MOESM5_ESM.zip › Dataset EV1/RE_introduced_chrIV/chrIV-680258-REright-inverted.ape]

LOCUS       chrIV_680258_REr        2371 bp    DNA        linear       17-DEC-2024
DEFINITION  .
ACCESSION   
VERSION     
SOURCE      .
  ORGANISM  .
COMMENT     
COMMENT     ApEinfo:methylated:1
FEATURES             Location/Qualifiers
     rep_origin      complement(1046..1503)
                     /locus_tag="ARS304"
                     /label="ARS304"
                     /ApEinfo_label="ARS304"
                     /ApEinfo_fwdcolor="#999999"
                     /ApEinfo_revcolor="#999999"
                     /ApEinfo_graphicformat="arrow_data {{0 0.5 0 1 2 0 0 -1 0
                     -0.5} {} 0} width 5 offset 0"
     misc_feature    complement(975..994)
                     /locus_tag="Guide"
                     /label="Guide"
                     /ApEinfo_label="Guide"
                     /ApEinfo_fwdcolor="#80ff80"
                     /ApEinfo_revcolor="#ffff80"
                     /ApEinfo_graphicformat="arrow_data {{0 0.5 0 1 2 0 0 -1 0
                     -0.5} {} 0} width 5 offset 0"
     misc_feature    461..466
                     /locus_tag="left-flanking"
                     /label="left-flanking"
                     /ApEinfo_label="left-flanking"
                     /ApEinfo_fwdcolor="#c0c0c0"
                     /ApEinfo_revcolor="green"
                     /ApEinfo_graphicformat="arrow_data {{0 0.5 0 1 2 0 0 -1 0
                     -0.5} {} 0} width 5 offset 0"
     misc_feature    complement(1814..1838)
                     /locus_tag="RE-A4"
                     /label="RE-A4"
                     /ApEinfo_label="RE-A4"
                     /ApEinfo_fwdcolor="#0080ff"
                     /ApEinfo_revcolor="#008040"
                     /ApEinfo_graphicformat="arrow_data {{0 0.5 0 1 2 0 0 -1 0
                     -0.5} {} 0} width 5 offset 0"
     misc_feature    632..653
                     /locus_tag="RE-B3"
                     /label="RE-B3"
                     /ApEinfo_label="RE-B3"
                     /ApEinfo_fwdcolor="#0080ff"
                     /ApEinfo_revcolor="#008040"
                     /ApEinfo_graphicformat="arrow_data {{0 0.5 0 1 2 0 0 -1 0
                     -0.5} {} 0} width 5 offset 0"
     misc_feature    461..466
                     /locus_tag="Guide for L0.6 insertion"
                     /label="Guide for L0.6 insertion"
                     /ApEinfo_label="Guide for L0.6 insertion"
                     /ApEinfo_fwdcolor="#ffff80"
                     /ApEinfo_revcolor="#ffff80"
                     /ApEinfo_graphicformat="arrow_data {{0 0.5 0 1 2 0 0 -1 0
                     -0.5} {0 .5 .1 .5 .1 -.5 0 -.5} 0} width 5 offset 0"
     misc_feature    complement(1476..1496)
                     /locus_tag="ARS304-seqF"
                     /label="ARS304-seqF"
                     /ApEinfo_label="ARS304-seqF"
                     /ApEinfo_fwdcolor="#0080ff"
                     /ApEinfo_revcolor="#008040"
                     /ApEinfo_graphicformat="arrow_data {{0 0.5 0 1 2 0 0 -1 0
                     -0.5} {} 0} width 5 offset 0"
     CDS             complement(707..793)
                     /locus_tag="RDT1"
                     /label="RDT1"
                     /ApEinfo_label="RDT1"
                     /ApEinfo_fwdcolor="#e9d024"
                     /ApEinfo_revcolor="#e9d024"
                     /ApEinfo_graphicformat="arrow_data {{0 0.5 0 1 2 0 0 -1 0
                     -0.5} {} 0} width 5 offset 0"
     protein_bind    complement(903..1002)
                     /locus_tag="Condensin/Sir2 loading RE_100bp Li&Smith 2019"
                     /label="Condensin/Sir2 loading RE_100bp Li&Smith 2019"
                     /ApEinfo_label="Condensin/Sir2 loading RE_100bp Li&Smith
                     2019"
                     /ApEinfo_fwdcolor="cyan"
                     /ApEinfo_revcolor="green"
                     /ApEinfo_graphicformat="arrow_data {{0 0.5 0 1 2 0 0 -1 0
                     -0.5} {} 0} width 5 offset 0"
     misc_feature    complement(632..1838)
                     /locus_tag="RE-right"
                     /label="RE-right"
                     /ApEinfo_label="RE-right"
                     /ApEinfo_fwdcolor="#ff80ff"
                     /ApEinfo_revcolor="green"
                     /ApEinfo_graphicformat="arrow_data {{0 0.5 0 1 2 0 0 -1 0
                     -0.5} {0 .5 .1 .5 .1 -.5 0 -.5} 0} width 5 offset 0"
     misc_feature    join(332..446,467..631)
                     /locus_tag="left-flanking(1)"
                     /label="left-flanking(1)"
                     /ApEinfo_label="left-flanking"
                     /ApEinfo_fwdcolor="#c0c0c0"
                     /ApEinfo_revcolor="green"
                     /ApEinfo_graphicformat="arrow_data {{0 0.5 0 1 2 0 0 -1 0
                     -0.5} {} 0} width 5 offset 0"
     CDS             complement(2053..2138)
                     /locus_tag="PDS1"
                     /label="PDS1"
                     /ApEinfo_label="PDS1"
                     /ApEinfo_fwdcolor="#e9d024"
                     /ApEinfo_revcolor="#e9d024"
                     /ApEinfo_graphicformat="arrow_data {{0 0.5 0 1 2 0 0 -1 0
                     -0.5} {} 0} width 5 offset 0"
     misc_feature    1839..2138
                     /locus_tag="Right-flanking"
                     /label="Right-flanking"
                     /ApEinfo_label="Right-flanking"
                     /ApEinfo_fwdcolor="#ff80c0"
                     /ApEinfo_revcolor="green"
                     /ApEinfo_graphicformat="arrow_data {{0 0.5 0 1 2 0 0 -1 0
                     -0.5} {} 0} width 5 offset 0"
     misc_feature    175..193
                     /locus_tag="chrIV-680258-check-F"
                     /label="chrIV-680258-check-F"
                     /ApEinfo_label="chrIV-680258-check-F"
                     /ApEinfo_fwdcolor="#0080ff"
                     /ApEinfo_revcolor="#008040"
                     /ApEinfo_graphicformat="arrow_data {{0 0.5 0 1 2 0 0 -1 0
                     -0.5} {} 0} width 5 offset 0"
     misc_feature    complement(2266..2287)
                     /locus_tag="chrIV-680258-check-R"
                     /label="chrIV-680258-check-R"
                     /ApEinfo_label="chrIV-680258-check-R"
                     /ApEinfo_fwdcolor="#0080ff"
                     /ApEinfo_revcolor="#008040"
                     /ApEinfo_graphicformat="arrow_data {{0 0.5 0 1 2 0 0 -1 0
                     -0.5} {} 0} width 5 offset 0"
     misc_feature    447..460
                     /locus_tag="left-flanking(2)"
                     /label="left-flanking(2)"
                     /ApEinfo_label="left-flanking"
                     /ApEinfo_fwdcolor="#c0c0c0"
                     /ApEinfo_revcolor="green"
                     /ApEinfo_graphicformat="arrow_data {{0 0.5 0 1 2 0 0 -1 0
                     -0.5} {} 0} width 5 offset 0"
     misc_feature    447..460
                     /locus_tag="Guide for L0.6 insertion(1)"
                     /label="Guide for L0.6 insertion(1)"
                     /ApEinfo_label="Guide for L0.6 insertion"
                     /ApEinfo_fwdcolor="#ffff80"
                     /ApEinfo_revcolor="#ffff80"
                     /ApEinfo_graphicformat="arrow_data {{0 0.5 0 1 2 0 0 -1 0
                     -0.5} {0 .5 .1 .5 .1 -.5 0 -.5} 0} width 5 offset 0"
ORIGIN
        1 ATAGCTCCTC TTACAGCATA TTCTGCCTTA GTGACACCTG TATTCAAATC TTTTTTAGTA
       61 ATCTTGCCAG CGGGCTTAAA ATCCAAATCC TTTGCGGTGA ACACACCTTT CAAATCCTGT
      121 TGGTGTGTCA TTGTCATGTG TTCTTACTTC TTCTGTGTTT ACCACTTACA AAAACAACAC
      181 TACTGTGGCG CTCCTTCCCT TTATTCTTAT CTTTTATGCC TCTAGAGATA TGAGGAAATA
      241 TTGGGGTATT TACTGAATGA GAAAAGGATG ATGTCAGTCA AGAAAGGATC AAAAAGAAAA
      301 GTGAACAGAA TATAGTTCCC ACACGAAGTA GTAAATTTAG CTATCCTAAA AGTGTATTGG
      361 TAATTTGAAG AGATATGTAG ATGTACATAT GGGACCATAA GAGTAGGAAA AATAAAATAA
      421 AATCGCCAAA CAAGTAGGAG AAGCCTCAAG ATACAAGCCG TTTCCATGGA GAAAATATTG
      481 CGAATGAGGC CAAACTTGAA CTTTTTTTTT TTCTGCTAAA AAATTCAGAA AAAAAATGAA
      541 ATTATTTTCT TAGGTATAAT GAAGTAATTA TGACGAAGTA CTTTGAGAAC CCATAAAGAG
      601 AAGCAATTGA AGACGTGTGG AGGACATCAG CTCCAGAACT CCTTTATAGA GCCAAAAAAA
      661 GTAATGCTTT CGATTATTTC TGGTTCTAGA AATTTTTCAA TACCCTTTAG TAGTCTTCTT
      721 TGCGCCGGAT TGCTGGACAA ATAGAATTTC TTCTTGACTT AACTATAAAA ACAAAAATCT
      781 TCTGTCGTAT CATAGCTACA TGCTGTAGTT TTCGATTAAA TACATGCTGC AGTTTTCGAT
      841 TAAATGCTAA TTTTTGTATC CAATATATAG CTATTCATCA ATTGAAATAT TCATTTTATA
      901 AGTAAGATTG AAAAAAAAAA AGAAAACCAC AAAGAGGAGC AGAAACGTGG CAATCTAAAG
      961 AAAAAAAAGC ACCATCTTGC AAACACTAGC ACATTTGATA ATCATAGAGA ACAAAAATAA
     1021 TTCAAAGGTG TGCTTGTAAG TCTTTAAACG CGCCTTTTTC TTTATTTGTC GAGAATCGTG
     1081 TAAATTTCCC AATACAGTAA TTACACGATC CACGCTGTCC CAAAAAAGTT CAAAAAATTT
     1141 TTCGTGCTTT TCCTTTATTG AAAATCATTT AGTCCAGTTT CATTCTGTGT TCTGTGTTTC
     1201 TTCGACTTTG AGATTTCTAT TGAAGTAGTT ATTTATTTAC AAAATTTATT GTATTTACAC
     1261 TTATTATAAA TTTTCTGTCA TCTCGACTTA GTACACCTGG CGCTGGTTGT TATTGGCAAT
     1321 ATAATAGACA ATATTATCTC ATCAATACAA CAAATTAAAC TCCAGAAGTC ACATAAAGTA
     1381 TACAATTAGT CTTGAAGCAT CTGATTTTGA AATCTTTTTG GTATCAATTA ACGTGCCGGA
     1441 ATACTGTTTG CACGAAGGAA TCAAAGATAG GTACTGTGTG CGTCAACAGA ACTTAAGCAC
     1501 TAGTGATTTA TATTAAAAAA ACCAAACAAT TAGAACAATT AATTAACAGT GACTTTGAAA
     1561 TTCAGAACTA TATTTACGTC GTCTGCAATT AGAATTAAAA GGAAATCAAA AATTCAGATA
     1621 CAAAGTTCAT GGCATCTGCT TTGACATATT TGTTATAATT GTGTAAAAGG GCACAGTCAA
     1681 TGAGTAGTAG ATAGTAAAGC CTAAATAATT ATATGTAGCA ATTGCTTCTC TTGAAATTGG
     1741 GTATCATGGG TGAAAAATTA TTGTGCATTT ATAGCAAACC TATTAAACAG ATCAATGTTT
     1801 TAGTGAAAAT TATGTCACTG GACAATACAA ATCTTTGGTA GTATCGTGAT GTGATCCCTC
     1861 TTGGACCCTT TGCCAATCAA GGGTGAAGCG AAGCCATTTA AAACGTACGA ACAATGGCGG
     1921 TAGTTGAGGT ATGGGTGAGG CCGCAGATTA AATCCCGGCG GCAGGAGCAA CCGCTTTTAA
     1981 CCAGAATTGT ATGTTATAAA GTATCTGTAT ATACGTGTAT ATATGTTGTG TGTATGTGAA
     2041 TGAGCAGTGG ATCTAAGTAA CTAAGTCCTC TAGTTCTTCA GGATCGAGGC CTTCTTCGCT
     2101 GTACACTAAC TCCATGGTTG GGACGGCGGC AACTTCTTTG AAGTTCTTAG ACAGCAGTGG
     2161 TAACGCTGCA CCTTCTTCTT GATTCCGAGT GATGCACTCA GTCTCATCTT TTTCGCCTTC
     2221 TTCATCAATT TGTTCTAGTG GGAGTAAATC AACTTTATCT GGGGTGTCAT CTTCGTCTTC
     2281 CAAGTCAAGC TTATATGGTG AGTTGAACGT CTTCAGCTTT TCAATATCAT CTTGTTGAAA
     2341 TGGGGAATAG CCTTCTGGTA CATACGGTAA C  
//
