# Supplementary material for: Condensin loop extrusion properties, roadblocks, and role in homology search during recombination in S. cerevisiae
Source: EMBO J. 2026 Mar 23;45(9):3124–55. doi: 10.1038/s44318-026-00748-6 (PMC13144730; doi:10.1038/s44318-026-00748-6)
Supplement: Supplementary file 5 — Dataset EV1 [file 44318_2026_748_MOESM5_ESM.zip › Dataset EV1/RE_introduced_chrIV/chrIV-680258-REright.ape]

LOCUS       chrIV_680258_REr        2371 bp    DNA        linear       17-DEC-2024
DEFINITION  .
ACCESSION   
VERSION     
SOURCE      .
  ORGANISM  .
COMMENT     
COMMENT     ApEinfo:methylated:1
FEATURES             Location/Qualifiers
     misc_feature    632..1838
                     /locus_tag="RE full"
                     /label="RE full"
                     /ApEinfo_label="RE full"
                     /ApEinfo_fwdcolor="#ff80ff"
                     /ApEinfo_revcolor="green"
                     /ApEinfo_graphicformat="arrow_data {{0 0.5 0 1 2 0 0 -1 0
                     -0.5} {} 0} width 5 offset 0"
     misc_feature    join(332..446,467..631)
                     /locus_tag="left-flanking"
                     /label="left-flanking"
                     /ApEinfo_label="left-flanking"
                     /ApEinfo_fwdcolor="#c0c0c0"
                     /ApEinfo_revcolor="green"
                     /ApEinfo_graphicformat="arrow_data {{0 0.5 0 1 2 0 0 -1 0
                     -0.5} {} 0} width 5 offset 0"
     misc_feature    461..466
                     /locus_tag="left-flanking(1)"
                     /label="left-flanking(1)"
                     /ApEinfo_label="left-flanking"
                     /ApEinfo_fwdcolor="#c0c0c0"
                     /ApEinfo_revcolor="green"
                     /ApEinfo_graphicformat="arrow_data {{0 0.5 0 1 2 0 0 -1 0
                     -0.5} {} 0} width 5 offset 0"
     rep_origin      967..1424
                     /locus_tag="ARS304"
                     /label="ARS304"
                     /ApEinfo_label="ARS304"
                     /ApEinfo_fwdcolor="#999999"
                     /ApEinfo_revcolor="#999999"
                     /ApEinfo_graphicformat="arrow_data {{0 0.5 0 1 2 0 0 -1 0
                     -0.5} {} 0} width 5 offset 0"
     misc_feature    447..460
                     /locus_tag="left-flanking(2)"
                     /label="left-flanking(2)"
                     /ApEinfo_label="left-flanking"
                     /ApEinfo_fwdcolor="#c0c0c0"
                     /ApEinfo_revcolor="green"
                     /ApEinfo_graphicformat="arrow_data {{0 0.5 0 1 2 0 0 -1 0
                     -0.5} {} 0} width 5 offset 0"
     misc_feature    1476..1495
                     /locus_tag="Guide"
                     /label="Guide"
                     /ApEinfo_label="Guide"
                     /ApEinfo_fwdcolor="#80ff80"
                     /ApEinfo_revcolor="#ffff80"
                     /ApEinfo_graphicformat="arrow_data {{0 0.5 0 1 2 0 0 -1 0
                     -0.5} {} 0} width 5 offset 0"
     misc_feature    632..656
                     /locus_tag="RE-A4"
                     /label="RE-A4"
                     /ApEinfo_label="RE-A4"
                     /ApEinfo_fwdcolor="#0080ff"
                     /ApEinfo_revcolor="#008040"
                     /ApEinfo_graphicformat="arrow_data {{0 0.5 0 1 2 0 0 -1 0
                     -0.5} {} 0} width 5 offset 0"
     misc_feature    461..466
                     /locus_tag="Guide for L0.6 insertion"
                     /label="Guide for L0.6 insertion"
                     /ApEinfo_label="Guide for L0.6 insertion"
                     /ApEinfo_fwdcolor="#ffff80"
                     /ApEinfo_revcolor="#ffff80"
                     /ApEinfo_graphicformat="arrow_data {{0 0.5 0 1 2 0 0 -1 0
                     -0.5} {0 .5 .1 .5 .1 -.5 0 -.5} 0} width 5 offset 0"
     CDS             complement(2053..2138)
                     /locus_tag="PDS1"
                     /label="PDS1"
                     /ApEinfo_label="PDS1"
                     /ApEinfo_fwdcolor="#e9d024"
                     /ApEinfo_revcolor="#e9d024"
                     /ApEinfo_graphicformat="arrow_data {{0 0.5 0 1 2 0 0 -1 0
                     -0.5} {} 0} width 5 offset 0"
     misc_feature    447..460
                     /locus_tag="Guide for L0.6 insertion(1)"
                     /label="Guide for L0.6 insertion(1)"
                     /ApEinfo_label="Guide for L0.6 insertion"
                     /ApEinfo_fwdcolor="#ffff80"
                     /ApEinfo_revcolor="#ffff80"
                     /ApEinfo_graphicformat="arrow_data {{0 0.5 0 1 2 0 0 -1 0
                     -0.5} {0 .5 .1 .5 .1 -.5 0 -.5} 0} width 5 offset 0"
     misc_feature    complement(1817..1838)
                     /locus_tag="RE-B3"
                     /label="RE-B3"
                     /ApEinfo_label="RE-B3"
                     /ApEinfo_fwdcolor="#0080ff"
                     /ApEinfo_revcolor="#008040"
                     /ApEinfo_graphicformat="arrow_data {{0 0.5 0 1 2 0 0 -1 0
                     -0.5} {} 0} width 5 offset 0"
     misc_feature    974..994
                     /locus_tag="ARS304-seqF"
                     /label="ARS304-seqF"
                     /ApEinfo_label="ARS304-seqF"
                     /ApEinfo_fwdcolor="#0080ff"
                     /ApEinfo_revcolor="#008040"
                     /ApEinfo_graphicformat="arrow_data {{0 0.5 0 1 2 0 0 -1 0
                     -0.5} {} 0} width 5 offset 0"
     misc_feature    1839..2138
                     /locus_tag="Right-flanking"
                     /label="Right-flanking"
                     /ApEinfo_label="Right-flanking"
                     /ApEinfo_fwdcolor="#ff80c0"
                     /ApEinfo_revcolor="green"
                     /ApEinfo_graphicformat="arrow_data {{0 0.5 0 1 2 0 0 -1 0
                     -0.5} {} 0} width 5 offset 0"
     misc_feature    175..193
                     /locus_tag="chrIV-680258-check-F"
                     /label="chrIV-680258-check-F"
                     /ApEinfo_label="chrIV-680258-check-F"
                     /ApEinfo_fwdcolor="#0080ff"
                     /ApEinfo_revcolor="#008040"
                     /ApEinfo_graphicformat="arrow_data {{0 0.5 0 1 2 0 0 -1 0
                     -0.5} {} 0} width 5 offset 0"
     misc_feature    complement(2266..2287)
                     /locus_tag="chrIV-680258-check-R"
                     /label="chrIV-680258-check-R"
                     /ApEinfo_label="chrIV-680258-check-R"
                     /ApEinfo_fwdcolor="#0080ff"
                     /ApEinfo_revcolor="#008040"
                     /ApEinfo_graphicformat="arrow_data {{0 0.5 0 1 2 0 0 -1 0
                     -0.5} {} 0} width 5 offset 0"
     CDS             1677..1763
                     /locus_tag="RDT1"
                     /label="RDT1"
                     /ApEinfo_label="RDT1"
                     /ApEinfo_fwdcolor="#e9d024"
                     /ApEinfo_revcolor="#e9d024"
                     /ApEinfo_graphicformat="arrow_data {{0 0.5 0 1 2 0 0 -1 0
                     -0.5} {} 0} width 5 offset 0"
     protein_bind    1468..1567
                     /locus_tag="Condensin/Sir2 loading RE_100bp Li&Smith 2019"
                     /label="Condensin/Sir2 loading RE_100bp Li&Smith 2019"
                     /ApEinfo_label="Condensin/Sir2 loading RE_100bp Li&Smith
                     2019"
                     /ApEinfo_fwdcolor="cyan"
                     /ApEinfo_revcolor="green"
                     /ApEinfo_graphicformat="arrow_data {{0 0.5 0 1 2 0 0 -1 0
                     -0.5} {} 0} width 5 offset 0"
     misc_feature    632..1838
                     /locus_tag="RE-right"
                     /label="RE-right"
                     /ApEinfo_label="RE-right"
                     /ApEinfo_fwdcolor="#ff80ff"
                     /ApEinfo_revcolor="green"
                     /ApEinfo_graphicformat="arrow_data {{0 0.5 0 1 2 0 0 -1 0
                     -0.5} {0 .5 .1 .5 .1 -.5 0 -.5} 0} width 5 offset 0"
ORIGIN
        1 ATAGCTCCTC TTACAGCATA TTCTGCCTTA GTGACACCTG TATTCAAATC TTTTTTAGTA
       61 ATCTTGCCAG CGGGCTTAAA ATCCAAATCC TTTGCGGTGA ACACACCTTT CAAATCCTGT
      121 TGGTGTGTCA TTGTCATGTG TTCTTACTTC TTCTGTGTTT ACCACTTACA AAAACAACAC
      181 TACTGTGGCG CTCCTTCCCT TTATTCTTAT CTTTTATGCC TCTAGAGATA TGAGGAAATA
      241 TTGGGGTATT TACTGAATGA GAAAAGGATG ATGTCAGTCA AGAAAGGATC AAAAAGAAAA
      301 GTGAACAGAA TATAGTTCCC ACACGAAGTA GTAAATTTAG CTATCCTAAA AGTGTATTGG
      361 TAATTTGAAG AGATATGTAG ATGTACATAT GGGACCATAA GAGTAGGAAA AATAAAATAA
      421 AATCGCCAAA CAAGTAGGAG AAGCCTCAAG ATACAAGCCG TTTCCATGGA GAAAATATTG
      481 CGAATGAGGC CAAACTTGAA CTTTTTTTTT TTCTGCTAAA AAATTCAGAA AAAAAATGAA
      541 ATTATTTTCT TAGGTATAAT GAAGTAATTA TGACGAAGTA CTTTGAGAAC CCATAAAGAG
      601 AAGCAATTGA AGACGTGTGG AGGACATCAG CCCAAAGATT TGTATTGTCC AGTGACATAA
      661 TTTTCACTAA AACATTGATC TGTTTAATAG GTTTGCTATA AATGCACAAT AATTTTTCAC
      721 CCATGATACC CAATTTCAAG AGAAGCAATT GCTACATATA ATTATTTAGG CTTTACTATC
      781 TACTACTCAT TGACTGTGCC CTTTTACACA ATTATAACAA ATATGTCAAA GCAGATGCCA
      841 TGAACTTTGT ATCTGAATTT TTGATTTCCT TTTAATTCTA ATTGCAGACG ACGTAAATAT
      901 AGTTCTGAAT TTCAAAGTCA CTGTTAATTA ATTGTTCTAA TTGTTTGGTT TTTTTAATAT
      961 AAATCACTAG TGCTTAAGTT CTGTTGACGC ACACAGTACC TATCTTTGAT TCCTTCGTGC
     1021 AAACAGTATT CCGGCACGTT AATTGATACC AAAAAGATTT CAAAATCAGA TGCTTCAAGA
     1081 CTAATTGTAT ACTTTATGTG ACTTCTGGAG TTTAATTTGT TGTATTGATG AGATAATATT
     1141 GTCTATTATA TTGCCAATAA CAACCAGCGC CAGGTGTACT AAGTCGAGAT GACAGAAAAT
     1201 TTATAATAAG TGTAAATACA ATAAATTTTG TAAATAAATA ACTACTTCAA TAGAAATCTC
     1261 AAAGTCGAAG AAACACAGAA CACAGAATGA AACTGGACTA AATGATTTTC AATAAAGGAA
     1321 AAGCACGAAA AATTTTTTGA ACTTTTTTGG GACAGCGTGG ATCGTGTAAT TACTGTATTG
     1381 GGAAATTTAC ACGATTCTCG ACAAATAAAG AAAAAGGCGC GTTTAAAGAC TTACAAGCAC
     1441 ACCTTTGAAT TATTTTTGTT CTCTATGATT ATCAAATGTG CTAGTGTTTG CAAGATGGTG
     1501 CTTTTTTTTC TTTAGATTGC CACGTTTCTG CTCCTCTTTG TGGTTTTCTT TTTTTTTTTC
     1561 AATCTTACTT ATAAAATGAA TATTTCAATT GATGAATAGC TATATATTGG ATACAAAAAT
     1621 TAGCATTTAA TCGAAAACTG CAGCATGTAT TTAATCGAAA ACTACAGCAT GTAGCTATGA
     1681 TACGACAGAA GATTTTTGTT TTTATAGTTA AGTCAAGAAG AAATTCTATT TGTCCAGCAA
     1741 TCCGGCGCAA AGAAGACTAC TAAAGGGTAT TGAAAAATTT CTAGAACCAG AAATAATCGA
     1801 AAGCATTACT TTTTTTGGCT CTATAAAGGA GTTCTGGATA GTATCGTGAT GTGATCCCTC
     1861 TTGGACCCTT TGCCAATCAA GGGTGAAGCG AAGCCATTTA AAACGTACGA ACAATGGCGG
     1921 TAGTTGAGGT ATGGGTGAGG CCGCAGATTA AATCCCGGCG GCAGGAGCAA CCGCTTTTAA
     1981 CCAGAATTGT ATGTTATAAA GTATCTGTAT ATACGTGTAT ATATGTTGTG TGTATGTGAA
     2041 TGAGCAGTGG ATCTAAGTAA CTAAGTCCTC TAGTTCTTCA GGATCGAGGC CTTCTTCGCT
     2101 GTACACTAAC TCCATGGTTG GGACGGCGGC AACTTCTTTG AAGTTCTTAG ACAGCAGTGG
     2161 TAACGCTGCA CCTTCTTCTT GATTCCGAGT GATGCACTCA GTCTCATCTT TTTCGCCTTC
     2221 TTCATCAATT TGTTCTAGTG GGAGTAAATC AACTTTATCT GGGGTGTCAT CTTCGTCTTC
     2281 CAAGTCAAGC TTATATGGTG AGTTGAACGT CTTCAGCTTT TCAATATCAT CTTGTTGAAA
     2341 TGGGGAATAG CCTTCTGGTA CATACGGTAA C  
//
