# Supplementary material for: Condensin loop extrusion properties, roadblocks, and role in homology search during recombination in S. cerevisiae
Source: EMBO J. 2026 Mar 23;45(9):3124–55. doi: 10.1038/s44318-026-00748-6 (PMC13144730; doi:10.1038/s44318-026-00748-6)
Supplement: Supplementary file 5 — Dataset EV1 [file 44318_2026_748_MOESM5_ESM.zip › Dataset EV1/RE_introduced_chrIV/chrIV-680258_native_region.ape]

LOCUS       chrIV_680258_reg        3779 bp    DNA        linear       17-DEC-2024
DEFINITION  .
ACCESSION   
VERSION     
SOURCE      .
  ORGANISM  .
COMMENT     
COMMENT     
COMMENT     ApEinfo:methylated:1
FEATURES             Location/Qualifiers
     misc_feature    join(2029..2143,2164..2328)
                     /locus_tag="left"
                     /label="left"
                     /ApEinfo_label="left"
                     /ApEinfo_fwdcolor="#c0c0c0"
                     /ApEinfo_revcolor="green"
                     /ApEinfo_graphicformat="arrow_data {{0 0.5 0 1 2 0 0 -1 0
                     -0.5} {} 0} width 5 offset 0"
     misc_feature    2144..2163
                     /locus_tag="left-flanking"
                     /label="left-flanking"
                     /ApEinfo_label="left-flanking"
                     /ApEinfo_fwdcolor="#c0c0c0"
                     /ApEinfo_revcolor="green"
                     /ApEinfo_graphicformat="arrow_data {{0 0.5 0 1 2 0 0 -1 0
                     -0.5} {} 0} width 5 offset 0"
     misc_feature    2144..2163
                     /locus_tag="Guide for L0.6 insertion"
                     /label="Guide for L0.6 insertion"
                     /ApEinfo_label="Guide for L0.6 insertion"
                     /ApEinfo_fwdcolor="#ffff80"
                     /ApEinfo_revcolor="#ffff80"
                     /ApEinfo_graphicformat="arrow_data {{0 0.5 0 1 2 0 0 -1 0
                     -0.5} {0 .5 .1 .5 .1 -.5 0 -.5} 0} width 5 offset 0"
     misc_feature    1872..1890
                     /locus_tag="chrIV-680258-check-F"
                     /label="chrIV-680258-check-F"
                     /ApEinfo_label="chrIV-680258-check-F"
                     /ApEinfo_fwdcolor="#0080ff"
                     /ApEinfo_revcolor="#008040"
                     /ApEinfo_graphicformat="arrow_data {{0 0.5 0 1 2 0 0 -1 0
                     -0.5} {} 0} width 5 offset 0"
     CDS             complement(2566..2651)
                     /locus_tag="PDS1"
                     /label="PDS1"
                     /ApEinfo_label="PDS1"
                     /ApEinfo_fwdcolor="#e9d024"
                     /ApEinfo_revcolor="#e9d024"
                     /ApEinfo_graphicformat="arrow_data {{0 0.5 0 1 2 0 0 -1 0
                     -0.5} {} 0} width 5 offset 0"
     misc_feature    2352..2651
                     /locus_tag="Right-flank"
                     /label="Right-flank"
                     /ApEinfo_label="Right-flank"
                     /ApEinfo_fwdcolor="#ff80c0"
                     /ApEinfo_revcolor="green"
                     /ApEinfo_graphicformat="arrow_data {{0 0.5 0 1 2 0 0 -1 0
                     -0.5} {} 0} width 5 offset 0"
     misc_feature    complement(2779..2800)
                     /locus_tag="chrIV-680258-check-R"
                     /label="chrIV-680258-check-R"
                     /ApEinfo_label="chrIV-680258-check-R"
                     /ApEinfo_fwdcolor="#0080ff"
                     /ApEinfo_revcolor="#008040"
                     /ApEinfo_graphicformat="arrow_data {{0 0.5 0 1 2 0 0 -1 0
                     -0.5} {} 0} width 5 offset 0"
     misc_feature    complement(2332..2351)
                     /locus_tag="guide chrIV-680kb for RE insertion"
                     /label="guide chrIV-680kb for RE insertion"
                     /ApEinfo_label="guide chrIV-680kb for RE insertion"
                     /ApEinfo_fwdcolor="#ffff80"
                     /ApEinfo_revcolor="#ffff80"
                     /ApEinfo_graphicformat="arrow_data {{0 0.5 0 1 2 0 0 -1 0
                     -0.5} {0 .5 .1 .5 .1 -.5 0 -.5} 0} width 5 offset 0"
ORIGIN
        1 TTAAAAAATT TTTATATTTT TAAATAAGTA TCAACTTGGA TAATATGATC TTGCCCGCAA
       61 GGTGGTTTTA TATGAATAAT TACTTTTTTT TTTTTTTTTT TTTTTTTTTT TTTTTTTTAA
      121 TTGAACAATA GATGCAGAGG AATGCTCCAA AATTTATTTC CTTGAACAAT ATTACAAGAG
      181 GCAGATATAT ACTTTTCCTT ATTTCCCTTA GTAAAGAATG ATGCATGTAT ACTATTACAA
      241 ATTTAAACTT CACCCCCACC ATGGATGCAA AACAAATAGA AAGCCATTAT CATTAGTTTT
      301 TTTTTTTCAT TCAATTACGA TACTTGCTGA AGAAATCTTG ATGAAATTCT TTCCAGTCTT
      361 GAATCCATTT AGTCCCTGGA GCCAAAAACG TTGTTCGCAC ATGATAAGTC CCGGGTCTTT
      421 GTCCGAACCC AGACCCTGGG ACAGTACAAA TACCTGTAGA TTCTAGCAAA GATGTGCAAT
      481 AGAACTCATC AGGTTCGATG CCAAGGCGTT CGCTTTCACA AAGAGCTTTC TTAGGTAAAA
      541 CAAGCCTAGG GAAAAGATAC ATTGCACCCT GAGGTTTTTG GCATTCGATA CCCTCTAGTT
      601 CCTTAAACGT CTCGTACAAT AAGTTTGCTC TCGTACGCAT TTCATGAAAA ATTTTCAGCC
      661 TTTCGTCATG ATCTTGTTCA TAGGACTCGT CTCCAGGCTG GGGTGGTTTG ACCATTAAAT
      721 CAACCACAGC TTGTCCTGTG ACAACAGAAC ATATGGATAT AGACATGAGT TTGAAAAGAG
      781 CATCTCTTAT TTCTTGAGAA AACCCAATAA TTTCCATGTA ACCGCCTCTT TGGCCGCACT
      841 CATCCATGAA TCCTTTAGAA ATGGAGTGTA AAGAGGCGAG CTGAACGTTA TCGAATTTTC
      901 CTGGATAAAG ATGCTGCAAT TTTCTTAGGA CTTTCTTCAT CGAATGAAAT TTAACATCGT
      961 TGAAAATGTT TTCTTGATAG ACCTCATCAG AAATGATTGT AATGCCGTAT TTCGCAGCGA
     1021 TCAAACAGAT CCTGGCAATG GTTTCTTCAG AAAGAACTGC ACCGGTTGGG TTACCTGGAT
     1081 TAATAACTAT CAGCACAGAT GGTCTGATCT GTTTTTTCAA AGCATCTTGC ACTACTTTTT
     1141 CAATTTCGTC GCTGTTTGTA GACCAATTTG ACTCCTCATC TAAGTAGTAT GGCAGCACTT
     1201 GTGCATTGAA AAGAGATGCG GATGCAGTAT AAAGCGGATA CTGCGGAATT GGAATCAGCA
     1261 GGCCTGTTTG AGAATCTTTA CACAATAAAG ATAACAAAGA AGTTGCCGCG GACGAAGCGC
     1321 CAGTGGTTAA ATAAATATCT TCCGGTGTAG CGGGCTCACC GCCGTCTCTT CTAGTAATGA
     1381 AGTCAGCAAC TGTTTGCCTT ATTCCTGGCA CACCTTGAGA ATGCGAATAT GCCCCTATAG
     1441 AACCGCCAAT ATCATTCAAG AGGCGCTCAG CTCTTTCCAA GGCGTCCCTG GAAAACAAGT
     1501 TCAAAGAAGC CAGTTCATTA TGGCCTACTC GTAAAATTTC CGGGTACTCC AGGATGGCCA
     1561 GTACTTGCCT GGTAAAGGTC AAAGGCTTCT GATCCAGTTG CTGCGGATTA CCAATGTTCG
     1621 CATTGATAAT ATCATCGAAA GGCAAAACTT CTGGGTTTTT TTTCAATTCC TCTTTTAGCT
     1681 CGTCAGCTCT GGTTGGAATA GCTCCTCTTA CAGCATATTC TGCCTTAGTG ACACCTGTAT
     1741 TCAAATCTTT TTTAGTAATC TTGCCAGCGG GCTTAAAATC CAAATCCTTT GCGGTGAACA
     1801 CACCTTTCAA ATCCTGTTGG TGTGTCATTG TCATGTGTTC TTACTTCTTC TGTGTTTACC
     1861 ACTTACAAAA ACAACACTAC TGTGGCGCTC CTTCCCTTTA TTCTTATCTT TTATGCCTCT
     1921 AGAGATATGA GGAAATATTG GGGTATTTAC TGAATGAGAA AAGGATGATG TCAGTCAAGA
     1981 AAGGATCAAA AAGAAAAGTG AACAGAATAT AGTTCCCACA CGAAGTAGTA AATTTAGCTA
     2041 TCCTAAAAGT GTATTGGTAA TTTGAAGAGA TATGTAGATG TACATATGGG ACCATAAGAG
     2101 TAGGAAAAAT AAAATAAAAT CGCCAAACAA GTAGGAGAAG CCTCAAGATA CAAGCCGTTT
     2161 CCATGGAGAA AATATTGCGA ATGAGGCCAA ACTTGAACTT TTTTTTTTTC TGCTAAAAAA
     2221 TTCAGAAAAA AAATGAAATT ATTTTCTTAG GTATAATGAA GTAATTATGA CGAAGTACTT
     2281 TGAGAACCCA TAAAGAGAAG CAATTGAAGA CGTGTGGAGG ACATCAGCCC GCAGCACATT
     2341 AGTAGAAACA ATAGTATCGT GATGTGATCC CTCTTGGACC CTTTGCCAAT CAAGGGTGAA
     2401 GCGAAGCCAT TTAAAACGTA CGAACAATGG CGGTAGTTGA GGTATGGGTG AGGCCGCAGA
     2461 TTAAATCCCG GCGGCAGGAG CAACCGCTTT TAACCAGAAT TGTATGTTAT AAAGTATCTG
     2521 TATATACGTG TATATATGTT GTGTGTATGT GAATGAGCAG TGGATCTAAG TAACTAAGTC
     2581 CTCTAGTTCT TCAGGATCGA GGCCTTCTTC GCTGTACACT AACTCCATGG TTGGGACGGC
     2641 GGCAACTTCT TTGAAGTTCT TAGACAGCAG TGGTAACGCT GCACCTTCTT CTTGATTCCG
     2701 AGTGATGCAC TCAGTCTCAT CTTTTTCGCC TTCTTCATCA ATTTGTTCTA GTGGGAGTAA
     2761 ATCAACTTTA TCTGGGGTGT CATCTTCGTC TTCCAAGTCA AGCTTATATG GTGAGTTGAA
     2821 CGTCTTCAGC TTTTCAATAT CATCTTGTTG AAATGGGGAA TAGCCTTCTG GTACATACGG
     2881 TAACGGCTCC TGCCTCTGTG GTGCTATTTC GATATCATAG TCATCAGTTT TATCACTTTT
     2941 ATCGTTTTTA GTTTTTTGCT CATTCTTCGT GGAGTTCTTT ATGAGTTGTT GCAGACCACC
     3001 TTGCTCATTA AATAGTCCTA GGCCACCATT TAATTCATTT TCACCGTCGG AGGAATCCTG
     3061 TTTTAAAAGT GCACTTTGGA GTTTTTTGCC AAGTTTACTC TCGGAATCTT CATTACCTTC
     3121 ATCATCGTCG GAACTCTCTT CATTTTTACC TGAATCTGCA AGATCTTTTA AAACTAGACT
     3181 TTTCATTTTA GGTAAAGCAT TATAACCAAG GACAGAACCG TACTTTTGTA ACTTTCTTGA
     3241 ATTGCTTAAC AAATCATTAT GGTTGGCCCT ACTACGACTG CGAGAAATTT GCGAAAGTTT
     3301 CCTGAGTTGG TCGTTTTTGC GTATAGATAG TGTATTCTGT AGTTGTGGTA AGTCTGCATC
     3361 TTTACTCTGA TTAGAAGTTT CGGGAAAAAT AAAGCTTTTC GATCTATTGT TGTCTTTTGC
     3421 TGCCAGAGGC AATCTTCCTT GTTGTTGCGC ATGGGTATGC AACCTTTTTG TGGGTGACAC
     3481 CTCCTTCCCT CCTTGTATGT ACTTTAATGT GTTGCCATTG TTGCTGTTCG CATCCCTTTT
     3541 GAGTTGGTCC AATCTTACAG GTGGTTTTAA AATATTAGAG TGCGACCTTT TCAGCAAGTG
     3601 AGCCGGCGTC TGTGGAAAGT TAATGCCGGA ACTTTCATTC CCTGTATATA CGATATTATT
     3661 CTCTTTATCT TCGTTAGCTG GCATCATAAA GGTTTATTAT CTAGCACTTA ATCTAGCTTG
     3721 GTACCGCAGA AGTGTAATAG TATGTGAATG GGAAAAACCG CTAGCAACCG TTACTTGCC
//
