# Supplementary material for: Condensin loop extrusion properties, roadblocks, and role in homology search during recombination in S. cerevisiae
Source: EMBO J. 2026 Mar 23;45(9):3124–55. doi: 10.1038/s44318-026-00748-6 (PMC13144730; doi:10.1038/s44318-026-00748-6)
Supplement: Supplementary file 5 — Dataset EV1 [file 44318_2026_748_MOESM5_ESM.zip › Dataset EV1/RE_variants_chrIII/Initial RE region.ape]

LOCUS       RE_left_right_an        5420 bp    DNA        linear       12-DEC-2024
DEFINITION  .
ACCESSION   
VERSION     
SOURCE      .
  ORGANISM  .
COMMENT     
COMMENT     
COMMENT     ApEinfo:methylated:1
FEATURES             Location/Qualifiers
     misc_feature    1367..3397
                     /locus_tag="RE full"
                     /label="RE full"
                     /ApEinfo_label="RE full"
                     /ApEinfo_fwdcolor="#ff80ff"
                     /ApEinfo_revcolor="green"
                     /ApEinfo_graphicformat="arrow_data {{0 0.5 0 1 2 0 0 -1 0
                     -0.5} {} 0} width 5 offset 0"
     rep_origin      2526..2983
                     /locus_tag="ARS304"
                     /label="ARS304"
                     /ApEinfo_label="ARS304"
                     /ApEinfo_fwdcolor="#999999"
                     /ApEinfo_revcolor="#999999"
                     /ApEinfo_graphicformat="arrow_data {{0 0.5 0 1 2 0 0 -1 0
                     -0.5} {} 0} width 5 offset 0"
     misc_feature    1434..2135
                     /locus_tag="RE (left"
                     /label="RE (left"
                     /ApEinfo_label="RE (left"
                     /ApEinfo_fwdcolor="cyan"
                     /ApEinfo_revcolor="green"
                     /ApEinfo_graphicformat="arrow_data {{0 0.5 0 1 2 0 0 -1 0
                     -0.5} {} 0} width 5 offset 0"
     misc_feature    3780..5420
                     /locus_tag="SPB1 5'"
                     /label="SPB1 5'"
                     /ApEinfo_label="SPB1 5'"
                     /ApEinfo_fwdcolor="cyan"
                     /ApEinfo_revcolor="green"
                     /ApEinfo_graphicformat="arrow_data {{0 0.5 0 1 2 0 0 -1 0
                     -0.5} {} 0} width 5 offset 0"
     misc_feature    3775..3779
                     /locus_tag="SPB1 5'(1)"
                     /label="SPB1 5'(1)"
                     /ApEinfo_label="SPB1 5'"
                     /ApEinfo_fwdcolor="cyan"
                     /ApEinfo_revcolor="green"
                     /ApEinfo_graphicformat="arrow_data {{0 0.5 0 1 2 0 0 -1 0
                     -0.5} {} 0} width 5 offset 0"
     CDS             3236..3322
                     /locus_tag="RDT1"
                     /label="RDT1"
                     /ApEinfo_label="RDT1"
                     /ApEinfo_fwdcolor="#e9d024"
                     /ApEinfo_revcolor="#e9d024"
                     /ApEinfo_graphicformat="arrow_data {{0 0.5 0 1 2 0 0 -1 0
                     -0.5} {} 0} width 5 offset 0"
     protein_bind    3027..3126
                     /locus_tag="Condensin/Sir2 loading RE_100bp Li&Smith 2019"
                     /label="Condensin/Sir2 loading RE_100bp Li&Smith 2019"
                     /ApEinfo_label="Condensin/Sir2 loading RE_100bp Li&Smith
                     2019"
                     /ApEinfo_fwdcolor="cyan"
                     /ApEinfo_revcolor="green"
                     /ApEinfo_graphicformat="arrow_data {{0 0.5 0 1 2 0 0 -1 0
                     -0.5} {} 0} width 5 offset 0"
     CDS             255..1262
                     /locus_tag="KAR4"
                     /label="KAR4"
                     /ApEinfo_label="KAR4"
                     /ApEinfo_fwdcolor="#e9d024"
                     /ApEinfo_revcolor="#e9d024"
                     /ApEinfo_graphicformat="arrow_data {{0 0.5 0 1 2 0 0 -1 0
                     -0.5} {} 0} width 5 offset 0"
     misc_feature    1223..1243
                     /locus_tag="RE-A1"
                     /label="RE-A1"
                     /ApEinfo_label="RE-A1"
                     /ApEinfo_fwdcolor="#0080c0"
                     /ApEinfo_revcolor="#008000"
                     /ApEinfo_graphicformat="arrow_data {{0 0.5 0 1 2 0 0 -1 0
                     -0.5} {} 0} width 5 offset 0"
     misc_feature    1082..1100
                     /locus_tag="RE-A2"
                     /label="RE-A2"
                     /ApEinfo_label="RE-A2"
                     /ApEinfo_fwdcolor="#0080c0"
                     /ApEinfo_revcolor="#008000"
                     /ApEinfo_graphicformat="arrow_data {{0 0.5 0 1 2 0 0 -1 0
                     -0.5} {} 0} width 5 offset 0"
     misc_feature    complement(3759..3779)
                     /locus_tag="RE-B2"
                     /label="RE-B2"
                     /ApEinfo_label="RE-B2"
                     /ApEinfo_fwdcolor="#0080c0"
                     /ApEinfo_revcolor="#008000"
                     /ApEinfo_graphicformat="arrow_data {{0 0.5 0 1 2 0 0 -1 0
                     -0.5} {} 0} width 5 offset 0"
     misc_feature    3035..3054
                     /locus_tag="Guide"
                     /label="Guide"
                     /ApEinfo_label="Guide"
                     /ApEinfo_fwdcolor="#80ff80"
                     /ApEinfo_revcolor="#ffff80"
                     /ApEinfo_graphicformat="arrow_data {{0 0.5 0 1 2 0 0 -1 0
                     -0.5} {} 0} width 5 offset 0"
     misc_feature    1584..1603
                     /locus_tag="Guide(1)"
                     /label="Guide(1)"
                     /ApEinfo_label="Guide"
                     /ApEinfo_fwdcolor="#80ff80"
                     /ApEinfo_revcolor="#ffff80"
                     /ApEinfo_graphicformat="arrow_data {{0 0.5 0 1 2 0 0 -1 0
                     -0.5} {} 0} width 5 offset 0"
     misc_feature    complement(2080..2099)
                     /locus_tag="Guide(2)"
                     /label="Guide(2)"
                     /ApEinfo_label="Guide"
                     /ApEinfo_fwdcolor="#80ff80"
                     /ApEinfo_revcolor="#ffff80"
                     /ApEinfo_graphicformat="arrow_data {{0 0.5 0 1 2 0 0 -1 0
                     -0.5} {} 0} width 5 offset 0"
     misc_feature    2112..2131
                     /locus_tag="Guide(3)"
                     /label="Guide(3)"
                     /ApEinfo_label="Guide"
                     /ApEinfo_fwdcolor="#80ff80"
                     /ApEinfo_revcolor="#ffff80"
                     /ApEinfo_graphicformat="arrow_data {{0 0.5 0 1 2 0 0 -1 0
                     -0.5} {} 0} width 5 offset 0"
     misc_feature    2161..2180
                     /locus_tag="Guide(4)"
                     /label="Guide(4)"
                     /ApEinfo_label="Guide"
                     /ApEinfo_fwdcolor="#80ff80"
                     /ApEinfo_revcolor="#ffff80"
                     /ApEinfo_graphicformat="arrow_data {{0 0.5 0 1 2 0 0 -1 0
                     -0.5} {} 0} width 5 offset 0"
     misc_feature    complement(2181..2200)
                     /locus_tag="RE-B1"
                     /label="RE-B1"
                     /ApEinfo_label="RE-B1"
                     /ApEinfo_fwdcolor="#0080ff"
                     /ApEinfo_revcolor="#008040"
                     /ApEinfo_graphicformat="arrow_data {{0 0.5 0 1 2 0 0 -1 0
                     -0.5} {} 0} width 5 offset 0"
     misc_feature    1367..1388
                     /locus_tag="RE-A3"
                     /label="RE-A3"
                     /ApEinfo_label="RE-A3"
                     /ApEinfo_fwdcolor="#0080ff"
                     /ApEinfo_revcolor="#008040"
                     /ApEinfo_graphicformat="arrow_data {{0 0.5 0 1 2 0 0 -1 0
                     -0.5} {} 0} width 5 offset 0"
     misc_feature    complement(3376..3397)
                     /locus_tag="RE-B3"
                     /label="RE-B3"
                     /ApEinfo_label="RE-B3"
                     /ApEinfo_fwdcolor="#0080ff"
                     /ApEinfo_revcolor="#008040"
                     /ApEinfo_graphicformat="arrow_data {{0 0.5 0 1 2 0 0 -1 0
                     -0.5} {} 0} width 5 offset 0"
     misc_feature    2191..2215
                     /locus_tag="RE-A4"
                     /label="RE-A4"
                     /ApEinfo_label="RE-A4"
                     /ApEinfo_fwdcolor="#0080ff"
                     /ApEinfo_revcolor="#008040"
                     /ApEinfo_graphicformat="arrow_data {{0 0.5 0 1 2 0 0 -1 0
                     -0.5} {} 0} width 5 offset 0"
     misc_feature    2533..2553
                     /locus_tag="ARS304-seqF"
                     /label="ARS304-seqF"
                     /ApEinfo_label="ARS304-seqF"
                     /ApEinfo_fwdcolor="#0080ff"
                     /ApEinfo_revcolor="#008040"
                     /ApEinfo_graphicformat="arrow_data {{0 0.5 0 1 2 0 0 -1 0
                     -0.5} {} 0} width 5 offset 0"
     misc_feature    2191..3397
                     /locus_tag="RE-right"
                     /label="RE-right"
                     /ApEinfo_label="RE-right"
                     /ApEinfo_fwdcolor="#ff80ff"
                     /ApEinfo_revcolor="green"
                     /ApEinfo_graphicformat="arrow_data {{0 0.5 0 1 2 0 0 -1 0
                     -0.5} {0 .5 .1 .5 .1 -.5 0 -.5} 0} width 5 offset 0"
     misc_feature    1367..2190
                     /locus_tag="RE-left"
                     /label="RE-left"
                     /ApEinfo_label="RE-left"
                     /ApEinfo_fwdcolor="cyan"
                     /ApEinfo_revcolor="green"
                     /ApEinfo_graphicformat="arrow_data {{0 0.5 0 1 2 0 0 -1 0
                     -0.5} {0 .5 .1 .5 .1 -.5 0 -.5} 0} width 5 offset 0"
     misc_feature    1358..1377
                     /locus_tag="guide-left"
                     /label="guide-left"
                     /ApEinfo_label="guide-left"
                     /ApEinfo_fwdcolor="#80ff80"
                     /ApEinfo_revcolor="#ffff80"
                     /ApEinfo_graphicformat="arrow_data {{0 0.5 0 1 2 0 0 -1 0
                     -0.5} {} 0} width 5 offset 0"
     misc_feature    2165..2184
                     /locus_tag="guide-mid"
                     /label="guide-mid"
                     /ApEinfo_label="guide-mid"
                     /ApEinfo_fwdcolor="#80ff80"
                     /ApEinfo_revcolor="#ffff80"
                     /ApEinfo_graphicformat="arrow_data {{0 0.5 0 1 2 0 0 -1 0
                     -0.5} {} 0} width 5 offset 0"
     misc_feature    3374..3393
                     /locus_tag="guide-right"
                     /label="guide-right"
                     /ApEinfo_label="guide-right"
                     /ApEinfo_fwdcolor="#80ff80"
                     /ApEinfo_revcolor="#ffff80"
                     /ApEinfo_graphicformat="arrow_data {{0 0.5 0 1 2 0 0 -1 0
                     -0.5} {} 0} width 5 offset 0"
ORIGIN
        1 AAAAAAAGAA GGAAGTTAGT ATCGAGCTCA AACAATTTTA GTTTTGCTGG ACATATTTTC
       61 AGTTTCATTA CTGTATATTT GCAGCTTGGT TTTTGTCGCT CTGTAGTCTT GTTTCACACT
      121 TCGTCATTTC CGAGTTTCAT CTTGCGACAT AACTTGTTTC AACTTTTCAA GTGCGACTTT
      181 TTGTTAAATA TTATGACATA GAAGAAAGTA GAACAGCCAT TATAAAACAA AAGAGAAGTG
      241 AGAATACTAT TAAGATGGCA TTCCAAGATC CAACTTACGA CCAGAATAAA AGCAGACACA
      301 TCAACAACAG TCACTTGCAA GGGCCAAACC AGGAAACAAT AGAAATGAAA TCTAAACACG
      361 TATCATTCAA ACCCTCTAGA GACTTCCATA CAAACGATTA CTCGAATAAC TACATTCATG
      421 GGAAGTCGCT ACCGCAACAG CATGTTACTA ATATTGAGAA TAGGGTTGAT GGCTATCCAA
      481 AACTTCAGAA ATTATTTCAG GCGAAAGCTA AACAAATAAA TCAATTTGCC ACTACGCCAT
      541 TTGGGTGTAA AATCGGAATA GATTCCATTG TTCCAACGTT GAATCACTGG ATACAGAACG
      601 AAAATTTGAC TTTCGACGTG GTGATGATTG GCTGCTTAAC AGAAAATCAG TTTATTTACC
      661 CAATTTTAAC CCAATTGCCA TTGGATAGAT TGATCTCCAA ACCAGGTTTC CTGTTCATCT
      721 GGGCCAATTC TCAAAAAATC AATGAACTTA CTAAACTTTT GAATAATGAA ATATGGGCTA
      781 AAAAGTTTAG AAGAAGTGAA GAATTGGTTT TTGTTCCTAT TGACAAGAAA TCACCGTTTT
      841 ATCCAGGTTT AGATCAGGAC GATGAAACGT TGATGGAAAA AATGCAATGG CACTGTTGGA
      901 TGTGTATCAC AGGTACAGTA AGGAGGTCTA CAGATGGACA TCTTATTCAT TGTAACGTAG
      961 ACACTGACTT GAGTATCGAA ACGAAGGACA CCACTAATGG TGCTGTACCA TCCCATTTGT
     1021 ATCGTATTGC AGAAAACTTC TCTACCGCGA CTAGACGATT ACATATTATT CCTGCAAGGA
     1081 CTGGTTACGA GACACCCGTC AAAGTAAGAC CTGGCTGGGT TATAGTGAGC CCAGATGTTA
     1141 TGTTGGATAA CTTCTCACCC AAGAGATATA AAGAAGAGAT AGCTAATTTA GGTTCGAATA
     1201 TCCCATTAAA AAATGAGATT GAGCTGTTAA GACCAAGAAG TCCAGTACAA AAAGCACAAT
     1261 AAAGCATCAA CACATAAATC CTTGCTTAGC TCAATTAAAT ATACTAGTAA ATAAGTATAT
     1321 AAACAATAAT TTTGCATTTT ATTTTACTGG AAACTCTTCT CAAAACCAAA TTGCGCAAGG
     1381 ATTGATTCAG TACAATTATG CAAACTCGAA AAGTAAATAA ACAAAAAGAT ACAGTTGAGT
     1441 GAAAGGTAAA TAAACATTAT TCTACTTGAT TTTCCTCTGT TTTTTCCATT TTTCTTTTTT
     1501 GTCTTTTCGT GTTCTAGCGT GTTCACTTTT TCAGCCATGT AATTACTTAA ATAGGAAGTT
     1561 TACACGATGT TCTCGCATAA AAAGCTGGAA GTGCAGAACA AAGAGGAAGA AAATAGGAAC
     1621 AGAGAATTTG TTTGTTTATT TGTTTGTTTG CTTGTTTGTT TGTTTGTTTT GATTTGAAGT
     1681 CGAGGTACTT ATTCGAAATA ATTATTTTGC CCAGGGTTTT GGATAGTTTT TTGTTTTCCA
     1741 ATTAGATTTT TAGAAATATT TTATCATAGT TTTTTGTTTA TTTATTTGTT TATTTATTTG
     1801 TTGATTTGTT TATTTATTTG TTGGTTTGTT TATTTAAGTT TGTAAATGTT TAATAAACAA
     1861 AACAATATTT GCAAGCCATT GAAAACTTTG TAAATTTGTT TGAGAATTTA CGAAACAATG
     1921 AAAATTAAGG ACTCTTTGAT GGTGAACGAA TTACTACTTT GCAGCAGGTA ATTCTCTAAA
     1981 ACTCAGAAAC AAGGCATGTA TTTTTCACTA GGAAAAAGAA GGAAAATGGG ACTACAGTAT
     2041 TAGGGAAACA GGATTAAAAT TCGTAGGTAA TAATAACCCA TACTTTCATT GTAGCAGTAC
     2101 TTTCGTTAAT AAAATGGATA TTGTTGTACT TCGGTAGATG TTATATTCTA AAGAGTTAAA
     2161 TTATCCAATT CCAAATTCTA GGGACGGTTT CCAAAGATTT GTATTGTCCA GTGACATAAT
     2221 TTTCACTAAA ACATTGATCT GTTTAATAGG TTTGCTATAA ATGCACAATA ATTTTTCACC
     2281 CATGATACCC AATTTCAAGA GAAGCAATTG CTACATATAA TTATTTAGGC TTTACTATCT
     2341 ACTACTCATT GACTGTGCCC TTTTACACAA TTATAACAAA TATGTCAAAG CAGATGCCAT
     2401 GAACTTTGTA TCTGAATTTT TGATTTCCTT TTAATTCTAA TTGCAGACGA CGTAAATATA
     2461 GTTCTGAATT TCAAAGTCAC TGTTAATTAA TTGTTCTAAT TGTTTGGTTT TTTTAATATA
     2521 AATCACTAGT GCTTAAGTTC TGTTGACGCA CACAGTACCT ATCTTTGATT CCTTCGTGCA
     2581 AACAGTATTC CGGCACGTTA ATTGATACCA AAAAGATTTC AAAATCAGAT GCTTCAAGAC
     2641 TAATTGTATA CTTTATGTGA CTTCTGGAGT TTAATTTGTT GTATTGATGA GATAATATTG
     2701 TCTATTATAT TGCCAATAAC AACCAGCGCC AGGTGTACTA AGTCGAGATG ACAGAAAATT
     2761 TATAATAAGT GTAAATACAA TAAATTTTGT AAATAAATAA CTACTTCAAT AGAAATCTCA
     2821 AAGTCGAAGA AACACAGAAC ACAGAATGAA ACTGGACTAA ATGATTTTCA ATAAAGGAAA
     2881 AGCACGAAAA ATTTTTTGAA CTTTTTTGGG ACAGCGTGGA TCGTGTAATT ACTGTATTGG
     2941 GAAATTTACA CGATTCTCGA CAAATAAAGA AAAAGGCGCG TTTAAAGACT TACAAGCACA
     3001 CCTTTGAATT ATTTTTGTTC TCTATGATTA TCAAATGTGC TAGTGTTTGC AAGATGGTGC
     3061 TTTTTTTTCT TTAGATTGCC ACGTTTCTGC TCCTCTTTGT GGTTTTCTTT TTTTTTTTCA
     3121 ATCTTACTTA TAAAATGAAT ATTTCAATTG ATGAATAGCT ATATATTGGA TACAAAAATT
     3181 AGCATTTAAT CGAAAACTGC AGCATGTATT TAATCGAAAA CTACAGCATG TAGCTATGAT
     3241 ACGACAGAAG ATTTTTGTTT TTATAGTTAA GTCAAGAAGA AATTCTATTT GTCCAGCAAT
     3301 CCGGCGCAAA GAAGACTACT AAAGGGTATT GAAAAATTTC TAGAACCAGA AATAATCGAA
     3361 AGCATTACTT TTTTTGGCTC TATAAAGGAG TTCTGGACAG CTTGAACTTC CGAAGTCTGT
     3421 CTGTTTAGCT CGTTAAGATA AATCTCAAAA GAGTAGCAAG CAGGTGGGAG GGATAATTTG
     3481 GATTAAAGTG TATATATTGC GTATATATAG CCACGTAAAC CTCACACTAT TGAGTTTAAA
     3541 CATTTTTCAC CTTACGTTAT TATTCTTTTG TCTAATTTTA ATCTCCTCCA GTATACTAAA
     3601 ACCGCAAAAG CGGGTTACCC AGCTTGTTTC TTTTTGTCTG AAAAATTTTT TGCGATGCCC
     3661 ATTATGAAAA ATTGGCAATA ATAGTATAGT AGTTAGTTTA AGTTTAGATT CTTTCAATAC
     3721 TCATTCTGCT TCAGTTTGTA GTTAGATTTA ACTCAATAGA GGTGATTGGC AAAAATGGGT
     3781 AAGACACAAA AGAAGAATAG TAAGGGACGT TTAGATAGAT ACTATTATCT AGCAAAGGAG
     3841 AAAGGTTATC GTGCTCGTTC ATCCTTTAAG ATTATTCAGA TTAATGAAAA GTATGGCCAC
     3901 TTCTTAGAAA AATCGAAGGT TGTTATTGAT CTGTGTGCTG CTCCTGGTTC ATGGTGTCAA
     3961 GTTGCATCCA AACTCTGTCC TGTCAACTCC TTAATTATTG GTGTTGATAT TGTTCCAATG
     4021 AAGCCGATGC CCAATGTTAT AACTTTTCAA AGTGATATTA CAACAGAAGA TTGTAGATCA
     4081 AAATTGAGGG GTTATATGAA GACTTGGAAA GCTGATACAG TGTTGCATGA TGGTGCTCCT
     4141 AATGTTGGTT TGGGTTGGGT TCAGGATGCT TTCACCCAAT CTCAATTAAC CTTACAAGCT
     4201 TTGAAGTTGG CCGTCGAAAA TTTGGTGGTG AACGGTACTT TTGTTACTAA AATTTTCAGA
     4261 TCCAAGGATT ATAATAAATT GATTTGGGTT TTCCAACAAT TGTTTGAGAA AGTTGAAGCC
     4321 ACAAAACCAC CCGCATCAAG AAATGTTTCT GCAGAAATTT TTGTAGTGTG TAAAGGTTTC
     4381 AAGGCACCAA AGAGGCTGGA CCCAAGATTA CTGGATCCAA AAGAAGTTTT TGAAGAATTG
     4441 CCAGATGGGC AACAGAATAT GGAGTCCAAG ATTTATAATC CCGAAAAAAA AGTTAGAAAA
     4501 AGACAAGGTT ATGAGGAAGG TGATAATTTA CTGTATCATG AAACCTCAAT TTTGGATTTT
     4561 GTCAGGACGG AAGACCCAAT AAGCATGCTT GGAGAAATGA ATAAGTTTAC AATTGATGAG
     4621 AATGACCATG AATGGAAGAT CTTGAAGAAA TTGAAACAAA CCACAGACGA GTTCCGTTCC
     4681 TGTATTGAAG ATTTAAAAGT CTTGGGTAAA AAGGATTTTA AAATGATCCT AAGATGGAGA
     4741 AAGATTGCAA GGGAAATCTT GGGCATCGAA GTTAAGGACG ACGCTAAAAC AGAAATTGAA
     4801 GTAGTACCGT TAACAGAAGA GGAGCAAATT GAAAAAGATT TGCAAGGTTT ACAGGAGAAG
     4861 CAGCGTCTAA ATGTCAAGCG CGAAAGAAGA AGGAAGAACG AAATGAAGCA AAAGGAACTA
     4921 CAGAGAATGC AAATGAACAT GATAACCCCC ACTGATATTG GTATTGAAGC CGCAAGTTTG
     4981 GGTAAAGAAT CGTTGTTTAA TTTGAAAACT GCAGAAAAGA CTGGTATCTT GAACGACTTG
     5041 GCGAAGGGTA AGAAAAGAAT GATTTTTACA GACGATGAAT TAGCCAAAGA TAATGATATT
     5101 TACATTGATG AAAACATCAT GATCAAAGAT AAGGATTCTG CCGCTGATGC GGACGATTTA
     5161 GAAAGCGAGT TGAATGCCAT GTATAGTGAT TATAAAACTA GAAGGTCGGA AAGGGATGCC
     5221 AAGTTTAGAG CTAAGCAAGC ACGTGGTGGC GATAATGAGG AAGAATGGAC CGGTTTTAAT
     5281 GAGGGAAGTC TAGAAAAGAA AGAAGAGGAA GGTAAAGATT ATATCGAAGA CAATGACGAT
     5341 GAAGGTGTCG AAGGAGACTC CGATGATGAT GAAGCCATCA CCAATTTGAT TAGCAAATTG
     5401 AAGGGACAAG AAGGTGATCA    
//
