# Supplementary material for: Condensin loop extrusion properties, roadblocks, and role in homology search during recombination in S. cerevisiae
Source: EMBO J. 2026 Mar 23;45(9):3124–55. doi: 10.1038/s44318-026-00748-6 (PMC13144730; doi:10.1038/s44318-026-00748-6)
Supplement: Supplementary file 5 — Dataset EV1 [file 44318_2026_748_MOESM5_ESM.zip › Dataset EV1/RE_variants_chrIII/RE-right-inverted_construct(RE-left-deleted).ape]

LOCUS       RE_right_inverte        4597 bp    DNA        linear       16-DEC-2025
DEFINITION  .
ACCESSION   
VERSION     
SOURCE      .
  ORGANISM  .
COMMENT     
COMMENT     ApEinfo:methylated:1
FEATURES             Location/Qualifiers
     misc_feature    1368..1378
                     /locus_tag="RE-B3"
                     /label="RE-B3"
                     /ApEinfo_label="RE-B3"
                     /ApEinfo_fwdcolor="#0080ff"
                     /ApEinfo_revcolor="#008040"
                     /ApEinfo_graphicformat="arrow_data {{0 0.5 0 1 2 0 0 -1 0
                     -0.5} {} 0} width 5 offset 0"
     misc_feature    complement(1368..2563)
                     /locus_tag="RE-right"
                     /label="RE-right"
                     /ApEinfo_label="RE-right"
                     /ApEinfo_fwdcolor="#ff80ff"
                     /ApEinfo_revcolor="green"
                     /ApEinfo_graphicformat="arrow_data {{0 0.5 0 1 2 0 0 -1 0
                     -0.5} {0 .5 .1 .5 .1 -.5 0 -.5} 0} width 5 offset 0"
     misc_feature    complement(1368..1380)
                     /locus_tag="Guide right"
                     /label="Guide right"
                     /ApEinfo_label="Guide right"
                     /ApEinfo_fwdcolor="#80ff80"
                     /ApEinfo_revcolor="#ffff80"
                     /ApEinfo_graphicformat="arrow_data {{0 0.5 0 1 2 0 0 -1 0
                     -0.5} {} 0} width 5 offset 0"
     rep_origin      complement(1771..2228)
                     /locus_tag="ARS304"
                     /label="ARS304"
                     /ApEinfo_label="ARS304"
                     /ApEinfo_fwdcolor="#999999"
                     /ApEinfo_revcolor="#999999"
                     /ApEinfo_graphicformat="arrow_data {{0 0.5 0 1 2 0 0 -1 0
                     -0.5} {} 0} width 5 offset 0"
     CDS             complement(1432..1518)
                     /locus_tag="RDT1"
                     /label="RDT1"
                     /ApEinfo_label="RDT1"
                     /ApEinfo_fwdcolor="#e9d024"
                     /ApEinfo_revcolor="#e9d024"
                     /ApEinfo_graphicformat="arrow_data {{0 0.5 0 1 2 0 0 -1 0
                     -0.5} {} 0} width 5 offset 0"
     protein_bind    complement(1628..1727)
                     /locus_tag="Condensin/Sir2 loading RE_100bp Li&Smith 2019"
                     /label="Condensin/Sir2 loading RE_100bp Li&Smith 2019"
                     /ApEinfo_label="Condensin/Sir2 loading RE_100bp Li&Smith
                     2019"
                     /ApEinfo_fwdcolor="cyan"
                     /ApEinfo_revcolor="green"
                     /ApEinfo_graphicformat="arrow_data {{0 0.5 0 1 2 0 0 -1 0
                     -0.5} {} 0} width 5 offset 0"
     misc_feature    complement(1700..1719)
                     /locus_tag="Guide"
                     /label="Guide"
                     /ApEinfo_label="Guide"
                     /ApEinfo_fwdcolor="#80ff80"
                     /ApEinfo_revcolor="#ffff80"
                     /ApEinfo_graphicformat="arrow_data {{0 0.5 0 1 2 0 0 -1 0
                     -0.5} {} 0} width 5 offset 0"
     misc_feature    2554..2563
                     /locus_tag="RE-B1"
                     /label="RE-B1"
                     /ApEinfo_label="RE-B1"
                     /ApEinfo_fwdcolor="#0080ff"
                     /ApEinfo_revcolor="#008040"
                     /ApEinfo_graphicformat="arrow_data {{0 0.5 0 1 2 0 0 -1 0
                     -0.5} {} 0} width 5 offset 0"
     misc_feature    complement(2539..2563)
                     /locus_tag="RE-A4"
                     /label="RE-A4"
                     /ApEinfo_label="RE-A4"
                     /ApEinfo_fwdcolor="#0080ff"
                     /ApEinfo_revcolor="#008040"
                     /ApEinfo_graphicformat="arrow_data {{0 0.5 0 1 2 0 0 -1 0
                     -0.5} {} 0} width 5 offset 0"
     misc_feature    complement(2201..2221)
                     /locus_tag="ARS304-seqF"
                     /label="ARS304-seqF"
                     /ApEinfo_label="ARS304-seqF"
                     /ApEinfo_fwdcolor="#0080ff"
                     /ApEinfo_revcolor="#008040"
                     /ApEinfo_graphicformat="arrow_data {{0 0.5 0 1 2 0 0 -1 0
                     -0.5} {} 0} width 5 offset 0"
     misc_feature    2957..4597
                     /locus_tag="SPB1 5'"
                     /label="SPB1 5'"
                     /ApEinfo_label="SPB1 5'"
                     /ApEinfo_fwdcolor="cyan"
                     /ApEinfo_revcolor="green"
                     /ApEinfo_graphicformat="arrow_data {{0 0.5 0 1 2 0 0 -1 0
                     -0.5} {} 0} width 5 offset 0"
     misc_feature    2952..2956
                     /locus_tag="SPB1 5'(1)"
                     /label="SPB1 5'(1)"
                     /ApEinfo_label="SPB1 5'"
                     /ApEinfo_fwdcolor="cyan"
                     /ApEinfo_revcolor="green"
                     /ApEinfo_graphicformat="arrow_data {{0 0.5 0 1 2 0 0 -1 0
                     -0.5} {} 0} width 5 offset 0"
     CDS             255..1262
                     /locus_tag="KAR4"
                     /label="KAR4"
                     /ApEinfo_label="KAR4"
                     /ApEinfo_fwdcolor="#e9d024"
                     /ApEinfo_revcolor="#e9d024"
                     /ApEinfo_graphicformat="arrow_data {{0 0.5 0 1 2 0 0 -1 0
                     -0.5} {} 0} width 5 offset 0"
     misc_feature    1223..1243
                     /locus_tag="RE-A1"
                     /label="RE-A1"
                     /ApEinfo_label="RE-A1"
                     /ApEinfo_fwdcolor="#0080c0"
                     /ApEinfo_revcolor="#008000"
                     /ApEinfo_graphicformat="arrow_data {{0 0.5 0 1 2 0 0 -1 0
                     -0.5} {} 0} width 5 offset 0"
     misc_feature    1082..1100
                     /locus_tag="RE-A2"
                     /label="RE-A2"
                     /ApEinfo_label="RE-A2"
                     /ApEinfo_fwdcolor="#0080c0"
                     /ApEinfo_revcolor="#008000"
                     /ApEinfo_graphicformat="arrow_data {{0 0.5 0 1 2 0 0 -1 0
                     -0.5} {} 0} width 5 offset 0"
     misc_feature    complement(2936..2956)
                     /locus_tag="RE-B2"
                     /label="RE-B2"
                     /ApEinfo_label="RE-B2"
                     /ApEinfo_fwdcolor="#0080c0"
                     /ApEinfo_revcolor="#008000"
                     /ApEinfo_graphicformat="arrow_data {{0 0.5 0 1 2 0 0 -1 0
                     -0.5} {} 0} width 5 offset 0"
     misc_feature    1367..1367
                     /locus_tag="RE-A3"
                     /label="RE-A3"
                     /ApEinfo_label="RE-A3"
                     /ApEinfo_fwdcolor="#0080ff"
                     /ApEinfo_revcolor="#008040"
                     /ApEinfo_graphicformat="arrow_data {{0 0.5 0 1 2 0 0 -1 0
                     -0.5} {} 0} width 5 offset 0"
     misc_feature    complement(2564..2574)
                     /locus_tag="RE-B3(1)"
                     /label="RE-B3(1)"
                     /ApEinfo_label="RE-B3"
                     /ApEinfo_fwdcolor="#0080ff"
                     /ApEinfo_revcolor="#008040"
                     /ApEinfo_graphicformat="arrow_data {{0 0.5 0 1 2 0 0 -1 0
                     -0.5} {} 0} width 5 offset 0"
     misc_feature    2564..2574
                     /locus_tag="RE-right(1)"
                     /label="RE-right(1)"
                     /ApEinfo_label="RE-right"
                     /ApEinfo_fwdcolor="#ff80ff"
                     /ApEinfo_revcolor="green"
                     /ApEinfo_graphicformat="arrow_data {{0 0.5 0 1 2 0 0 -1 0
                     -0.5} {0 .5 .1 .5 .1 -.5 0 -.5} 0} width 5 offset 0"
     misc_feature    1367..1367
                     /locus_tag="RE-left"
                     /label="RE-left"
                     /ApEinfo_label="RE-left"
                     /ApEinfo_fwdcolor="cyan"
                     /ApEinfo_revcolor="green"
                     /ApEinfo_graphicformat="arrow_data {{0 0.5 0 1 2 0 0 -1 0
                     -0.5} {0 .5 .1 .5 .1 -.5 0 -.5} 0} width 5 offset 0"
     misc_feature    2564..2570
                     /locus_tag="Guide right(1)"
                     /label="Guide right(1)"
                     /ApEinfo_label="Guide right"
                     /ApEinfo_fwdcolor="#80ff80"
                     /ApEinfo_revcolor="#ffff80"
                     /ApEinfo_graphicformat="arrow_data {{0 0.5 0 1 2 0 0 -1 0
                     -0.5} {} 0} width 5 offset 0"
     misc_feature    1358..1367
                     /locus_tag="guide-left"
                     /label="guide-left"
                     /ApEinfo_label="guide-left"
                     /ApEinfo_fwdcolor="#80ff80"
                     /ApEinfo_revcolor="#ffff80"
                     /ApEinfo_graphicformat="arrow_data {{0 0.5 0 1 2 0 0 -1 0
                     -0.5} {} 0} width 5 offset 0"
ORIGIN
        1 AAAAAAAGAA GGAAGTTAGT ATCGAGCTCA AACAATTTTA GTTTTGCTGG ACATATTTTC
       61 AGTTTCATTA CTGTATATTT GCAGCTTGGT TTTTGTCGCT CTGTAGTCTT GTTTCACACT
      121 TCGTCATTTC CGAGTTTCAT CTTGCGACAT AACTTGTTTC AACTTTTCAA GTGCGACTTT
      181 TTGTTAAATA TTATGACATA GAAGAAAGTA GAACAGCCAT TATAAAACAA AAGAGAAGTG
      241 AGAATACTAT TAAGATGGCA TTCCAAGATC CAACTTACGA CCAGAATAAA AGCAGACACA
      301 TCAACAACAG TCACTTGCAA GGGCCAAACC AGGAAACAAT AGAAATGAAA TCTAAACACG
      361 TATCATTCAA ACCCTCTAGA GACTTCCATA CAAACGATTA CTCGAATAAC TACATTCATG
      421 GGAAGTCGCT ACCGCAACAG CATGTTACTA ATATTGAGAA TAGGGTTGAT GGCTATCCAA
      481 AACTTCAGAA ATTATTTCAG GCGAAAGCTA AACAAATAAA TCAATTTGCC ACTACGCCAT
      541 TTGGGTGTAA AATCGGAATA GATTCCATTG TTCCAACGTT GAATCACTGG ATACAGAACG
      601 AAAATTTGAC TTTCGACGTG GTGATGATTG GCTGCTTAAC AGAAAATCAG TTTATTTACC
      661 CAATTTTAAC CCAATTGCCA TTGGATAGAT TGATCTCCAA ACCAGGTTTC CTGTTCATCT
      721 GGGCCAATTC TCAAAAAATC AATGAACTTA CTAAACTTTT GAATAATGAA ATATGGGCTA
      781 AAAAGTTTAG AAGAAGTGAA GAATTGGTTT TTGTTCCTAT TGACAAGAAA TCACCGTTTT
      841 ATCCAGGTTT AGATCAGGAC GATGAAACGT TGATGGAAAA AATGCAATGG CACTGTTGGA
      901 TGTGTATCAC AGGTACAGTA AGGAGGTCTA CAGATGGACA TCTTATTCAT TGTAACGTAG
      961 ACACTGACTT GAGTATCGAA ACGAAGGACA CCACTAATGG TGCTGTACCA TCCCATTTGT
     1021 ATCGTATTGC AGAAAACTTC TCTACCGCGA CTAGACGATT ACATATTATT CCTGCAAGGA
     1081 CTGGTTACGA GACACCCGTC AAAGTAAGAC CTGGCTGGGT TATAGTGAGC CCAGATGTTA
     1141 TGTTGGATAA CTTCTCACCC AAGAGATATA AAGAAGAGAT AGCTAATTTA GGTTCGAATA
     1201 TCCCATTAAA AAATGAGATT GAGCTGTTAA GACCAAGAAG TCCAGTACAA AAAGCACAAT
     1261 AAAGCATCAA CACATAAATC CTTGCTTAGC TCAATTAAAT ATACTAGTAA ATAAGTATAT
     1321 AAACAATAAT TTTGCATTTT ATTTTACTGG AAACTCTTCT CAAAACCTTT ATAGAGCCAA
     1381 AAAAAGTAAT GCTTTCGATT ATTTCTGGTT CTAGAAATTT TTCAATACCC TTTAGTAGTC
     1441 TTCTTTGCGC CGGATTGCTG GACAAATAGA ATTTCTTCTT GACTTAACTA TAAAAACAAA
     1501 AATCTTCTGT CGTATCATAG CTACATGCTG TAGTTTTCGA TTAAATACAT GCTGCAGTTT
     1561 TCGATTAAAT GCTAATTTTT GTATCCAATA TATAGCTATT CATCAATTGA AATATTCATT
     1621 TTATAAGTAA GATTGAAAAA AAAAAAGAAA ACCACAAAGA GGAGCAGAAA CGTGGCAATC
     1681 TAAAGAAAAA AAAGCACCAT CTTGCAAACA CTAGCACATT TGATAATCAT AGAGAACAAA
     1741 AATAATTCAA AGGTGTGCTT GTAAGTCTTT AAACGCGCCT TTTTCTTTAT TTGTCGAGAA
     1801 TCGTGTAAAT TTCCCAATAC AGTAATTACA CGATCCACGC TGTCCCAAAA AAGTTCAAAA
     1861 AATTTTTCGT GCTTTTCCTT TATTGAAAAT CATTTAGTCC AGTTTCATTC TGTGTTCTGT
     1921 GTTTCTTCGA CTTTGAGATT TCTATTGAAG TAGTTATTTA TTTACAAAAT TTATTGTATT
     1981 TACACTTATT ATAAATTTTC TGTCATCTCG ACTTAGTACA CCTGGCGCTG GTTGTTATTG
     2041 GCAATATAAT AGACAATATT ATCTCATCAA TACAACAAAT TAAACTCCAG AAGTCACATA
     2101 AAGTATACAA TTAGTCTTGA AGCATCTGAT TTTGAAATCT TTTTGGTATC AATTAACGTG
     2161 CCGGAATACT GTTTGCACGA AGGAATCAAA GATAGGTACT GTGTGCGTCA ACAGAACTTA
     2221 AGCACTAGTG ATTTATATTA AAAAAACCAA ACAATTAGAA CAATTAATTA ACAGTGACTT
     2281 TGAAATTCAG AACTATATTT ACGTCGTCTG CAATTAGAAT TAAAAGGAAA TCAAAAATTC
     2341 AGATACAAAG TTCATGGCAT CTGCTTTGAC ATATTTGTTA TAATTGTGTA AAAGGGCACA
     2401 GTCAATGAGT AGTAGATAGT AAAGCCTAAA TAATTATATG TAGCAATTGC TTCTCTTGAA
     2461 ATTGGGTATC ATGGGTGAAA AATTATTGTG CATTTATAGC AAACCTATTA AACAGATCAA
     2521 TGTTTTAGTG AAAATTATGT CACTGGACAA TACAAATCTT TGGGGAGTTC TGGACAGCTT
     2581 GAACTTCCGA AGTCTGTCTG TTTAGCTCGT TAAGATAAAT CTCAAAAGAG TAGCAAGCAG
     2641 GTGGGAGGGA TAATTTGGAT TAAAGTGTAT ATATTGCGTA TATATAGCCA CGTAAACCTC
     2701 ACACTATTGA GTTTAAACAT TTTTCACCTT ACGTTATTAT TCTTTTGTCT AATTTTAATC
     2761 TCCTCCAGTA TACTAAAACC GCAAAAGCGG GTTACCCAGC TTGTTTCTTT TTGTCTGAAA
     2821 AATTTTTTGC GATGCCCATT ATGAAAAATT GGCAATAATA GTATAGTAGT TAGTTTAAGT
     2881 TTAGATTCTT TCAATACTCA TTCTGCTTCA GTTTGTAGTT AGATTTAACT CAATAGAGGT
     2941 GATTGGCAAA AATGGGTAAG ACACAAAAGA AGAATAGTAA GGGACGTTTA GATAGATACT
     3001 ATTATCTAGC AAAGGAGAAA GGTTATCGTG CTCGTTCATC CTTTAAGATT ATTCAGATTA
     3061 ATGAAAAGTA TGGCCACTTC TTAGAAAAAT CGAAGGTTGT TATTGATCTG TGTGCTGCTC
     3121 CTGGTTCATG GTGTCAAGTT GCATCCAAAC TCTGTCCTGT CAACTCCTTA ATTATTGGTG
     3181 TTGATATTGT TCCAATGAAG CCGATGCCCA ATGTTATAAC TTTTCAAAGT GATATTACAA
     3241 CAGAAGATTG TAGATCAAAA TTGAGGGGTT ATATGAAGAC TTGGAAAGCT GATACAGTGT
     3301 TGCATGATGG TGCTCCTAAT GTTGGTTTGG GTTGGGTTCA GGATGCTTTC ACCCAATCTC
     3361 AATTAACCTT ACAAGCTTTG AAGTTGGCCG TCGAAAATTT GGTGGTGAAC GGTACTTTTG
     3421 TTACTAAAAT TTTCAGATCC AAGGATTATA ATAAATTGAT TTGGGTTTTC CAACAATTGT
     3481 TTGAGAAAGT TGAAGCCACA AAACCACCCG CATCAAGAAA TGTTTCTGCA GAAATTTTTG
     3541 TAGTGTGTAA AGGTTTCAAG GCACCAAAGA GGCTGGACCC AAGATTACTG GATCCAAAAG
     3601 AAGTTTTTGA AGAATTGCCA GATGGGCAAC AGAATATGGA GTCCAAGATT TATAATCCCG
     3661 AAAAAAAAGT TAGAAAAAGA CAAGGTTATG AGGAAGGTGA TAATTTACTG TATCATGAAA
     3721 CCTCAATTTT GGATTTTGTC AGGACGGAAG ACCCAATAAG CATGCTTGGA GAAATGAATA
     3781 AGTTTACAAT TGATGAGAAT GACCATGAAT GGAAGATCTT GAAGAAATTG AAACAAACCA
     3841 CAGACGAGTT CCGTTCCTGT ATTGAAGATT TAAAAGTCTT GGGTAAAAAG GATTTTAAAA
     3901 TGATCCTAAG ATGGAGAAAG ATTGCAAGGG AAATCTTGGG CATCGAAGTT AAGGACGACG
     3961 CTAAAACAGA AATTGAAGTA GTACCGTTAA CAGAAGAGGA GCAAATTGAA AAAGATTTGC
     4021 AAGGTTTACA GGAGAAGCAG CGTCTAAATG TCAAGCGCGA AAGAAGAAGG AAGAACGAAA
     4081 TGAAGCAAAA GGAACTACAG AGAATGCAAA TGAACATGAT AACCCCCACT GATATTGGTA
     4141 TTGAAGCCGC AAGTTTGGGT AAAGAATCGT TGTTTAATTT GAAAACTGCA GAAAAGACTG
     4201 GTATCTTGAA CGACTTGGCG AAGGGTAAGA AAAGAATGAT TTTTACAGAC GATGAATTAG
     4261 CCAAAGATAA TGATATTTAC ATTGATGAAA ACATCATGAT CAAAGATAAG GATTCTGCCG
     4321 CTGATGCGGA CGATTTAGAA AGCGAGTTGA ATGCCATGTA TAGTGATTAT AAAACTAGAA
     4381 GGTCGGAAAG GGATGCCAAG TTTAGAGCTA AGCAAGCACG TGGTGGCGAT AATGAGGAAG
     4441 AATGGACCGG TTTTAATGAG GGAAGTCTAG AAAAGAAAGA AGAGGAAGGT AAAGATTATA
     4501 TCGAAGACAA TGACGATGAA GGTGTCGAAG GAGACTCCGA TGATGATGAA GCCATCACCA
     4561 ATTTGATTAG CAAATTGAAG GGACAAGAAG GTGATCA  
//
