# Supplementary material for: Condensin loop extrusion properties, roadblocks, and role in homology search during recombination in S. cerevisiae
Source: EMBO J. 2026 Mar 23;45(9):3124–55. doi: 10.1038/s44318-026-00748-6 (PMC13144730; doi:10.1038/s44318-026-00748-6)
Supplement: Supplementary file 6 — Source data Fig. 7 [file 44318_2026_748_MOESM6_ESM.zip]

Archive with 6 entries (2 files):
- Source data/
- Source data/Figure 7/
- Source data/Figure 7/7D/
- Source data/Figure 7/7D/7D.xlsx
- Source data/Figure 7/7E/
- Source data/Figure 7/7E/7E.xlsx
