# Supplementary material for: Condensin loop extrusion properties, roadblocks, and role in homology search during recombination in S. cerevisiae
Source: EMBO J. 2026 Mar 23;45(9):3124–55. doi: 10.1038/s44318-026-00748-6 (PMC13144730; doi:10.1038/s44318-026-00748-6)
Supplement: Supplementary file 6 — Source data Fig. 7 [file 44318_2026_748_MOESM6_ESM.zip › Source data/Figure 7/7D/7D.xlsx]

## Sheet: 7D
D-loop Capture values for Figure 7D
		Left donor				Right donor
		No RE MATa	RE-right MATa	RE-right MATa	RE-right-inverted MATa	No RE MATa	RE-right MATa	RE-right MATa	RE-right-inverted MATa
DSB 0h	replicate 1	2.94e-08	2.66e-09	2.11e-06	1.35e-07	2.84e-09	3e-06	1.35e-05	1.86e-09
DSB 1h	replicate 1	9.12e-05	0.000158	4.53e-05	3.27e-05	0.000386	0.000361	0.000352	0.000381
	replicate 2	0.000135	0.000296	0.000126	6.49e-05	0.000629	0.000571	0.000484	0.000654
	replicate 3	0.00018	0.000316	0.000123	7.98e-05	0.000575	0.000645	0.000474	0.00069
DSB 2h	replicate 1	0.000224	0.000372	0.000371	0.000245	0.00118	0.000889	0.00104	0.00119
	replicate 2	0.000271	0.000732	0.000407	0.00026	0.00116	0.00135	0.00121	0.00177
	replicate 3	0.000347	0.000628	0.000489	0.000379	0.00117	0.000976	0.00137	0.00116
