# Supplementary material for: Condensin loop extrusion properties, roadblocks, and role in homology search during recombination in S. cerevisiae
Source: EMBO J. 2026 Mar 23;45(9):3124–55. doi: 10.1038/s44318-026-00748-6 (PMC13144730; doi:10.1038/s44318-026-00748-6)
Supplement: Supplementary file 6 — Source data Fig. 7 [file 44318_2026_748_MOESM6_ESM.zip › Source data/Figure 7/7E/7E.xlsx]

## Sheet: 7E
D-loop Capture values for Figure 7E
		Left/Right D-loop preference
		No RE MATa	RE-right MATa	RE-right MATa	RE-right-inverted MATa
DSB 1h	replicate 1	0.24	0.44	0.13	0.09
	replicate 2	0.21	0.52	0.26	0.1
	replicate 3	0.31	0.49	0.26	0.12
DSB 2h	replicate 1	0.19	0.42	0.36	0.21
	replicate 2	0.23	0.54	0.34	0.15
	replicate 3	0.3	0.64	0.36	0.33
